# Supplementary material for: Effects of PGK1 on immunoinfiltration by integrated single-cell and bulk RNA-sequencing analysis in sepsis
Source: Front Immunol. 2024 Dec 6;15:1449975. doi: 10.3389/fimmu.2024.1449975 (PMC11659135; doi:10.3389/fimmu.2024.1449975)
Supplement: Supplementary Table 1 — Proportions of 22 types of immune cells in GSE65682. [file Table1.xlsx]

## Sheet: HC Vs Sepsis
	group	B.cells.naive	B.cells.memory	Plasma.cells	T.cells.CD8	T.cells.CD4.naive	T.cells.CD4.memory.resting	T.cells.CD4.memory.activated	T.cells.follicular.helper	T.cells.regulatory..Tregs.	T.cells.gamma.delta	NK.cells.resting	NK.cells.activated	Monocytes	Macrophages.M0	Macrophages.M1	Macrophages.M2	Dendritic.cells.resting	Dendritic.cells.activated	Mast.cells.resting	Mast.cells.activated	Eosinophils	Neutrophils
Sepsis1	Sepsis	0	0.315997	0	0	0	0.0261226	0	0.0314432	0	0	0	0	0.0429019	0	0	0	0	0	0	0	0	0.583536
Sepsis2	Sepsis	0	0.231288	0	0	0.0423121	0.199722	0	0.0960246	0	0.0092318	0	0	0.083202	0	0	0	0	0	0	0	0	0.33822
Sepsis3	Sepsis	0	0.241289	0	0	0	0.230971	0.0504103	0.0481538	0.0176139	0	0	0	0.0223979	0	0	0	0	0	0	0	0.0413499	0.347813
Sepsis4	Sepsis	0	0.245953	0	0	0.130841	0.238336	0	0	0	0	0.0883797	0	0.0757149	0	0	0	0	0	0	0	0	0.220775
Sepsis5	Sepsis	0	0.213475	0	0	0	0.442157	0	0	0.00369922	0.0369243	0	0	0.0235056	0	0	0	0	0	0	0	0	0.280239
Sepsis6	Sepsis	0	0.132949	0	0	0	0.265852	0	0	0	0.0268044	0	0	0.0392827	0	0	0	0	0	0	0	0	0.535112
HC1	HC	0	0.262694	0	0.0570878	0	0.284917	0	0	0.0522851	0	0.0108392	0	0.0953407	0	0.00415721	0	0	0	0	0	0	0.232678
Sepsis7	Sepsis	0	0.201524	0	0	0	0	0.0228063	0.236293	0	0.0593175	0	0	0.00400518	0	0	0	0	0.0168378	0	0	0.0107394	0.448476
HC2	HC	0	0.116539	0	0	0	0.119457	0.073363	0	0.109038	0.128405	0	0	0.0146191	0	0	0	0.0311309	0	0	0	0.00744779	0.4
Sepsis8	Sepsis	0	0.284005	0	0.042175	0	0	0.0838695	0.0884352	0	0.0963185	0	0	0	0	0	0	0	0.0224879	0	0	0.0123866	0.370322
Sepsis9	Sepsis	0	0.114653	0	0	0.0491483	0.000471886	0	0	0.0463086	0	0	0	0.175513	0.0607588	0	0	0	0	0	0	0	0.553147
Sepsis10	Sepsis	0	0.238285	0	0	0.0661943	0.0470688	0	0	0.0126339	0.0988357	0	0	0.112214	0.00971532	0	0	0	0	0	0	0	0.415053
Sepsis11	Sepsis	0	0.233184	0	0	0	0.104462	0.00141189	0.0452413	0	0	0	0	0.149798	0	0	0	0	0	0	0	0.0222658	0.443636
Sepsis12	Sepsis	0	0.326726	0	0	0.062965	0.174207	0	0.00981083	0	0	0	0	0.0451188	0	0	0	0	0	0	0	0	0.381173
Sepsis13	Sepsis	0	0.367777	0	0	0	0.214911	0	0.0262025	0	0	0	0	0.0527993	0	0	0	0	0	0	0	0	0.338309
Sepsis14	Sepsis	0	0.255223	0	0	0.00888739	0.322246	0	0	0.00924506	0	0.0288338	0	0.0421011	0	0	0	0	0	0	0	0	0.333464
Sepsis15	Sepsis	0	0.0788656	0.0097118	0	0	0.156981	0.0509037	0.121427	0	0.0101434	0	0	0	0	0	0	0	0	0	0	0.0971962	0.474771
Sepsis16	Sepsis	0	0.103026	0	0	0	0.0368131	0	0.0378421	0.178155	0.0774125	0	0	0	0	0	0	0	0	0	0	0	0.566751
Sepsis17	Sepsis	0	0.243419	0	0	0	0.246387	0	0	0.109135	0	0	0	0.0420275	0	0	0	0	0	0	0	0	0.359031
Sepsis18	Sepsis	0	0.21104	0	0	0	0	0	0	0.160217	0	0	0	0.181641	0	0	0	0	0	0	0	0	0.447102
Sepsis19	Sepsis	0	0.2559	0	0	0	0	0	0.0118379	0.11041	0	0	0	0.157516	0	0	0	0	0	0	0	0	0.464336
Sepsis20	Sepsis	0	0.189879	0	0	0.148307	0.216774	0	0.0699303	0	0	0.0542079	0	0.0999364	0.00188502	0	0	0	0	0	0	0	0.219079
Sepsis21	Sepsis	0	0.104457	0	0	0	0	0	0	0.175662	0.00318163	0	0	0.133806	0	0	0	0	0	0	0	0	0.582893
Sepsis22	Sepsis	0	0.207146	0	0	0	0.289621	0	0.176943	0	0	0	0	0.104876	0	0	0	0	0	0	0	0	0.221414
Sepsis23	Sepsis	0	0.198458	0	0	0	0.137127	0	0.055363	0.010916	0	0	0	0.0672156	0	0	0	0	0	0	0	0	0.53092
Sepsis24	Sepsis	0.0312786	0.105146	0	0	0	0.206619	0	0	0.208962	0	0	0	0	0	0	0	0	0	0	0	0	0.447994
Sepsis25	Sepsis	0	0.236256	0	0	0.0110685	0.172561	0	0	0.0984049	0.0498544	0	0	0	0	0	0	0	0	0	0	0	0.431855
Sepsis26	Sepsis	0	0.113565	0	0	0	0.0404263	0	0.0119449	0.23592	0	0	0	0	0	0	0	0	0	0	0	0	0.598144
Sepsis27	Sepsis	0	0.247127	0	0	0	0.229441	0	0.0187491	0	0.0388245	0	0	0.0472006	0	0	0	0	0	0	0	0	0.418658
Sepsis28	Sepsis	0	0.211821	0	0	0.0427213	0.21926	0	0	0	0.0734836	0	0	0.0479632	0	0	0	0	0	0	0	0	0.404751
Sepsis29	Sepsis	0	0.190747	0	0	0	0.1004	0	0	0.172039	0	0	0	0.0892638	0.000979474	0	0	0	0	0	0	0	0.446571
Sepsis30	Sepsis	0	0.110741	0	0	0	0.0410599	0.0277231	0	0.104923	0	0	0	0.0389776	0	0	0	0	0	0	0	0.0225068	0.654068
Sepsis31	Sepsis	0	0.16564	0	0	0	0	0	0.0510832	0.127333	0	0	0	0.117189	0.00519862	0	0	0	0	0	0	0	0.533557
Sepsis32	Sepsis	0	0.316363	0	0	0	0.0770244	0	0	0.0472877	0	0	0	0.114187	0.019559	0	0	0	0	0	0	0	0.425579
Sepsis33	Sepsis	0	0.126562	0	0	0.004649	0	0.062699	0	0.131288	0	0	0	0.157038	0	0	0	0	0	0	0	0	0.517764
Sepsis34	Sepsis	0	0.223938	0	0	0	0.145734	0.130723	0.0511314	0	0	0	0	0.124638	0	0	0	0	0	0	0	0	0.323836
Sepsis35	Sepsis	0	0.211992	0	0	0	0.32664	0	0.00657387	0.00357085	0	0	0	0.0246718	0	0	0	0	0	0	0	0	0.426551
Sepsis36	Sepsis	0	0.261911	0	0	0.0160434	0.324275	0	0	0	0	0	0	0	0	0	0	0	0	0	0	0	0.397771
Sepsis37	Sepsis	0.2066	0.0381811	0	0	0	0	0	0.0658461	0.16124	0	0	0	0.110084	0.0078164	0	0	0	0	0	0	0	0.410231
Sepsis38	Sepsis	0	0.261632	0	0	0	0	0.0650319	0	0.100144	0.0895005	0	0	0	0	0	0	0	0	0	0	0.0428575	0.440835
Sepsis39	Sepsis	0	0.229885	0	0	0	0.377102	0	0	0.00109311	0	0.0213247	0	0.0588402	0	0	0	0	0	0	0	0	0.311755
Sepsis40	Sepsis	0	0.324395	0	0	0.0241691	0.207425	0	0.0325008	0	0.0266052	0	0	0.0488568	0	0	0	0	0	0	0	0	0.336048
Sepsis41	Sepsis	0	0.186329	0	0	0	0.105048	0.0503558	0	0.0325494	0	0	0	0	0	0	0	0	0	0	0	0	0.625717
Sepsis42	Sepsis	0	0.15179	0	0	0.202372	0	0	0	0.0909604	0	0	0	0.0294436	0	0	0	0	0	0	0	0.0456852	0.479749
Sepsis43	Sepsis	0	0.123141	0	0	0	0.15341	0	0.0261847	0.124985	0	0	0	0.0219166	0	0	0	0	0	0	0	0	0.550363
Sepsis44	Sepsis	0	0.331594	0	0	0	0.00350081	0	0.103885	0.195146	0	0	0	0.0737412	0	0	0	0	0	0	0	0	0.292133
Sepsis45	Sepsis	0	0.315386	0	0	0	0.145298	0.0387667	0	0.0600393	0	0	0	0.00905198	0	0	0	0	0	0	0	0.0231154	0.408343
Sepsis46	Sepsis	0	0.101653	0.0442478	0	0.0767561	0.315673	0	0	0.0391885	0	0	0	0.0462751	0	0	0	0	0	0	0	0	0.376207
Sepsis47	Sepsis	0	0.3262	0	0	0	0.0807564	0	0	0.194181	0	0	0	0	0	0	0	0	0	0	0	0	0.398862
Sepsis48	Sepsis	0	0.262439	0	0	0	0.173619	0	0.0152629	0.0178047	0.0259033	0	0	0.103402	0	0	0	0	0	0	0	0	0.401569
Sepsis49	Sepsis	0	0.243455	0	0	0	0	0	0	0.170385	0	0	0	0.0225387	0	0	0	0	0	0	0	0	0.563621
Sepsis50	Sepsis	0	0.172009	0	0	0	0.0978018	0	0	0.0307057	0	0	0	0.00927036	0	0	0	0	0	0	0	0.0056896	0.684524
Sepsis51	Sepsis	0	0.307319	0	0	0	0.204902	0	0	0.0164132	0.0221964	0	0	0.123909	0.0100324	0	0	0	0	0	0	0	0.315227
Sepsis52	Sepsis	0	0.210492	0	0	0	0.261128	0.0449438	0.0373942	0.0710401	0	0	0	0.034103	0	0	0	0	0.0360054	0	0	0.0186608	0.286233
Sepsis53	Sepsis	0	0.0582342	0	0	0	0.0633971	0	0	0.0561673	0	0	0	0.111713	0	0.0299861	0	0	0	0	0	0	0.680502
Sepsis54	Sepsis	0	0.190508	0	0	0	0.0806611	0	0.0611967	0.00120891	0	0	0	0.0418353	0	0	0	0	0	0	0	0	0.62459
Sepsis55	Sepsis	0	0.255772	0	0	0	0	0	0	0.241007	0.0455052	0	0	0.0401746	0	0	0	0	0	0	0	0	0.417542
Sepsis56	Sepsis	0	0.22586	0	0	0	0.0425322	0	0	0.156931	0.0532022	0	0	0.0250448	0	0	0	0	0	0	0	0	0.49643
Sepsis57	Sepsis	0	0.344479	0	0	0	0.209013	0	0.0103997	0.137608	0	0	0	0.0672567	0	0	0	0	0	0	0	0	0.231244
Sepsis58	Sepsis	0	0.313016	0	0	0	0.00431686	0	0	0.274054	0.0546781	0	0	0.0321671	0	0	0	0	0	0	0	0	0.321768
Sepsis59	Sepsis	0	0.139823	0	0	0	0.210643	0	0.070775	0	0	0	0	0.0349237	0	0	0	0	0	0	0	0.00473998	0.539095
HC3	HC	0	0.138455	0	0	0	0.306198	0	0.0175108	0.00432627	0	0.012584	0	0.246204	0	0.0426729	0	0	0	0	0	0.00686168	0.225188
Sepsis60	Sepsis	0	0.145815	0	0	0	0.298589	0	0	0.0561191	0.0520592	0	0	0	0	0	0	0	0	0	0	0	0.447418
HC4	HC	0	0.211664	0	0	0	0.423701	0	0	0.0300172	0	0	0	0.139069	0	0.00943396	0	0	0	0	0	0	0.186115
Sepsis61	Sepsis	0	0.233015	0	0	0	0.233801	0	0.122772	0	0	0	0	0.129186	0	0	0	0	0	0	0	0	0.281227
Sepsis62	Sepsis	0	0.214898	0	0	0	0.233118	0	0	0.114062	0	0	0	0.0179288	0	0	0	0	0.0799543	0	0	0.00772082	0.332319
Sepsis63	Sepsis	0	0.194385	0	0	0	0.340919	0	0	0	0	0	0	0.041629	0	0	0	0	0	0	0	0	0.423066
Sepsis64	Sepsis	0	0.234103	0	0	0	0.154082	0	0	0.120858	0	0	0	0.0105618	0	0	0	0	0.0793182	0	0	0.00467254	0.396403
Sepsis65	Sepsis	0	0.212427	0	0	0	0	0	0	0.237805	0	0	0	0.100974	0.00263726	0	0	0	0	0	0	0	0.446157
HC5	HC	0	0.236944	0	0	0	0.196417	0	0	0.103914	0.0617289	0	0	0	0	0.0481028	0	0	0	0	0	0.014622	0.338272
HC6	HC	0	0.344769	0	0.0338714	0	0.00286809	0.105107	0.0849082	0	0.0719408	0	0	0	0	0.0105377	0	0	0	0	0	0.0561245	0.289873
HC7	HC	0	0.226574	0	0	0	0.0449312	0.0710041	0	0.162079	0.0526022	0	0.0110318	0.0183007	0	0	0	0.0134773	0	0	0	0	0.4
Sepsis66	Sepsis	0	0.247473	0	0	0	0.077784	0	0	0.176683	0.0153182	0	0	0.0421079	0	0	0	0	0	0	0	0	0.440634
HC8	HC	0	0.305659	0	0	0	0.344517	0	0	0.106148	0	0.0318455	0	0	0	0	0.0859456	0	0	0	0	0	0.125885
HC9	HC	0	0.22714	0	0	0.0126923	0.147603	0	0.122167	0	0.0197983	0	0.111711	0	0	0	0	0	0	0	0	0.0344296	0.32446
HC10	HC	0	0.207517	0	0	0	0.0166203	0.100443	0.0796665	0	0.126116	0	0	0.0658659	0	0	0	0	0	0	0	0.00721911	0.396552
Sepsis67	Sepsis	0	0.230625	0	0	0	0.226385	0.0753034	0.0278014	0.0971414	0.0259931	0.0531836	0	0	0	0	0	0	0	0	0	0.0635667	0.2
Sepsis68	Sepsis	0	0.156898	0	0	0	0.124454	0.104576	0	0.00471036	0	0	0	0.19123	0	0	0	0	0	0	0	0	0.418132
Sepsis69	Sepsis	0	0.205652	0	0	0	0	0	0.0638258	0.219191	0	0	0	0.0121016	0	0	0	0	0	0	0	0	0.499229
Sepsis70	Sepsis	0	0.211176	0	0.0706167	0	0.0674958	0	0	0.174031	0	0	0	0.151238	0	0	0	0	0	0	0	0.0117138	0.313729
Sepsis71	Sepsis	0	0.319161	0	0	0	0.0885922	0	0.026888	0.189548	0	0	0	0	0	0	0	0	0	0	0	0	0.375811
Sepsis72	Sepsis	0	0.203114	0	0	0	0.32532	0	0	0.033796	0.032652	0	0	0.0328141	0	0	0	0	0	0	0	0	0.372304
Sepsis73	Sepsis	0.0692542	0	0	0	0	0.130819	0	0	0.14482	0	0	0	0.160145	0.0191422	0	0	0	0.0444608	0	0	0	0.43136
HC11	HC	0	0.223612	0	0	0	0.301487	0	0.0665158	0	0.0306677	0.000234126	0	0	0	0	0	0	0	0	0.00473567	0.0303614	0.342387
Sepsis74	Sepsis	0	0.232337	0	0	0.00265064	0.162096	0	0	0.0601854	0	0	0	0.0536044	0	0	0	0	0	0	0	0	0.489127
Sepsis75	Sepsis	0	0.261798	0	0	0.0400319	0	0	0	0.10495	0.0415079	0	0	0.0724909	0	0	0	0	0	0	0	0	0.479222
Sepsis76	Sepsis	0	0.434109	0	0	0	0	0	0	0.180315	0.0588823	0	0	0	0	0	0	0	0.0455897	0	0	0	0.281104
Sepsis77	Sepsis	0	0.31381	0	0	0	0.319648	0	0	0	0	0	0	0.150848	0	0	0	0	0	0	0	0	0.215694
Sepsis78	Sepsis	0	0.208866	0	0	0	0.201856	0	0	0.0372598	0	0	0	0.0184373	0	0	0	0	0	0	0	0.0215039	0.512078
Sepsis79	Sepsis	0	0.22157	0	0	0.0271963	0	0	0.123636	0.184915	0	0	0	0.0173204	0	0	0	0	0	0	0	0	0.425362
HC12	HC	0	0.224553	0	0	0	0.127809	0	0.0965851	0	0	0	0.0614992	0	0	0	0	0.0807272	0	0	0	0.00882617	0.4
HC13	HC	0	0.210366	0	0	0	0.115801	0	0.0616295	0.106345	0.11399	0	0	0	0	0	0.0192702	0	0	0	0	0.0402285	0.33237
HC14	HC	0	0.288472	0	0	0	0.320108	0	0	0	0	0	0.010457	0.124768	0	0.00655015	0.10038	0	0	0	0	0	0.149265
HC15	HC	0	0.257252	0	0	0	0.274912	0	0.0182961	0.0418455	0	0.0589668	0	0.134997	0	0	0	0	0	0	0	0	0.213731
HC16	HC	0	0.229418	0	0	0	0	0.0125399	0.216938	0	0.0148423	0	0.0485106	0	0	0	0.0410654	0.0269217	0	0	0.0146275	0.0356921	0.359444
HC17	HC	0	0.165019	0	0	0	0.430208	0	0	0.0515307	0	0	0	0.169346	0	0.0198037	0	0	0	0	0	0	0.164093
HC18	HC	0	0.298495	0	0.0055709	0.123659	0.0388502	0	0.0363979	0.0169636	0	0	0.0153075	0	0	0.0222153	0.0100165	0.0273977	0	0	0	0.00512666	0.4
HC19	HC	0	0.199661	0	0	0	0.48595	0	0	0	0	0	0	0.0745946	0	0	0.0953245	0	0	0	0	0	0.14447
HC20	HC	0	0.252098	0	0	0	0.048756	0.065933	0.179541	0	0.072394	0	0.0482835	0.0849472	0.021441	0	0	0	0	0	0	0.009686	0.21692
HC21	HC	0	0.141451	0	0	0	0.321507	0.0106278	0.0671379	0.0108598	0.0966135	0	0.033859	0	0	0	0.145472	0	0	0	0.0459646	0.0265074	0.1
HC22	HC	0	0.252758	0	0	0	0.348943	0	0	0.0857576	0	0	0.00508114	0.0737256	0.0300739	0.0102483	0	0	0	0	0	0	0.193413
Sepsis80	Sepsis	0	0.363067	0	0	0.000455033	0.16793	0	0	0.136278	0	0	0	0.0477244	0	0	0	0	0	0	0	0	0.284546
Sepsis81	Sepsis	0	0.0741107	0	0	0	0.0283009	0	0.00586787	0.0905454	0	0	0	0.25343	0	0	0	0	0.0116575	0	0	0.00701001	0.529077
Sepsis82	Sepsis	0	0.27982	0	0	0	0.109701	0	0	0.212185	0	0	0	0.00878577	0	0	0	0	0	0	0	0	0.389508
Sepsis83	Sepsis	0	0.202115	0	0	0	0.440552	0	0	0	0	0	0	0.0637943	0	0	0	0	0	0	0	0	0.293539
Sepsis84	Sepsis	0	0.188624	0	0	0	0.195155	0.0189128	0	0.0430883	0	0	0	0.0408383	0	0	0	0	0	0	0	0	0.513381
Sepsis85	Sepsis	0	0.107312	0.0127887	0	0	0.135513	0	0	0.272944	0	0	0	0.00913692	0	0	0	0	0.0199803	0	0	0	0.442325
Sepsis86	Sepsis	0.0251366	0.197298	0	0	0	0.276231	0	0.0913597	0.00378055	0.04014	0	0	0.093383	0	0	0	0	0	0	0	0	0.272671
HC23	HC	0	0.293571	0	0.13246	0	0	0.0289475	0.0283505	0.0903669	0	0	0.00208534	0.0043298	0	0.0628467	0	0	0	0	0	0.0185568	0.338486
HC24	HC	0	0.186501	0	0.0167267	0	0.180307	0	0.0913522	0.06376	0	0.0570434	0	0	0	0.0105625	0.0265835	0	0	0	0	0.009105	0.358058
HC25	HC	0	0.241746	0	0	0	0	0	0.174304	0.0363868	0.0504048	0	0.0804036	0.0709384	0	0	0	0	0	0	0	0	0.345817
Sepsis87	Sepsis	0	0.301552	0	0	0	0.0969687	0	0	0.138861	0.051265	0	0	0.136031	0.00997325	0	0	0	0	0	0	0	0.265349
HC26	HC	0	0.202574	0	0	0.0395168	0.311156	0	0.0179165	0	0	0.0348552	0	0.11466	0	0	0.159046	0	0	0	0	0	0.120275
HC27	HC	0	0.160318	0	0	0	0.00583486	0	0.0545127	0.182618	0	0	0.0427199	0	0	0.0550636	0.0381231	0.0419731	0	0	0	0.018836	0.4
HC28	HC	0	0.242017	0	0.107807	0	0.0813589	0	0.0938857	0.0146078	0	0	0.0837895	0	0	0	0.0150006	0	0	0	0.0227981	0.0159561	0.32278
HC29	HC	0	0.1988	0	0	0	0.190414	0.0285692	0.0363741	0.0633246	0	0	0.0498771	0.0155275	0	0.00545372	0	0	0	0	0.0348457	0.039464	0.33735
HC30	HC	0	0.263472	0	0	0	0.0934803	0	0.208766	0	0	0	0	0	0	0	0	0.0227153	0	0	0	0.0115664	0.4
Sepsis88	Sepsis	0	0.293649	0	0	0	0.313133	0	0	0.0886398	0	0.0368	0	0	0	0	0	0	0	0	0	0	0.267778
Sepsis89	Sepsis	0	0.234254	0	0	0	0	0.0250919	0.026264	0.0744061	0	0	0	0.0198456	0	0	0	0	0	0	0	0.0279614	0.592177
HC31	HC	0	0.23541	0	0	0	0.203919	0	0.0140538	0.0440995	0	0	0.0165929	0	0	0.00968357	0.0033148	0.0532542	0	0	0	0.0170167	0.402656
Sepsis90	Sepsis	0	0.246556	0	0	0.0562706	0.284029	0	0	0.028743	0	0.0246345	0	0.109887	0	0	0	0	0	0	0	0	0.24988
Sepsis91	Sepsis	0	0.242832	0	0	0	0.148637	0	0.105889	0.0217881	0	0	0	0.0423516	0	0	0	0	0	0	0	0.0605866	0.377915
Sepsis92	Sepsis	0	0.174038	0	0	0	0.24256	0	0.0551074	0	0	0	0	0.0843785	0	0	0	0	0	0	0	0.00989006	0.434026
Sepsis93	Sepsis	0	0.317497	0	0	0	0.165822	0	0	0	0.0461929	0	0	0.121001	0	0	0	0	0	0	0	0	0.349488
Sepsis94	Sepsis	0	0.172182	0	0	0	0.263935	0	0	0.0407406	0.0484248	0	0	0.0557563	0	0	0	0	0	0	0	0	0.418962
Sepsis95	Sepsis	0	0.199979	0	0	0	0.289843	0	0.126724	0	0	0	0	0.160649	0.0117433	0	0	0	0	0	0	0.0110603	0.2
Sepsis96	Sepsis	0	0.161387	0	0	0	0.109598	0	0	0.169243	0.11683	0	0	0	0	0	0	0	0	0	0	0	0.442942
Sepsis97	Sepsis	0.0554696	0.150648	0	0	0	0.0491338	0	0.0884221	0.0240202	0.141214	0	0	0.0800856	0	0	0	0	0	0	0	0	0.411006
Sepsis98	Sepsis	0	0.19	0	0	0	0.0764387	0	0	0.238909	0.0330062	0	0	0.0845823	0	0	0	0	0	0	0	0	0.377064
Sepsis99	Sepsis	0	0.222405	0	0	0.124375	0.159029	0	0	0.0198639	0	0	0	0.11582	0.0200069	0	0	0	0	0	0	0	0.3385
Sepsis100	Sepsis	0	0.215514	0	0	0	0.338674	0	0	0.0338687	0	0	0	0.0483637	0	0	0	0	0	0	0	0	0.36358
Sepsis101	Sepsis	0	0.331041	0	0	0	0.00170459	0	0	0.126956	0.0392242	0	0	0.0494833	0	0	0	0	0	0	0	0	0.451591
Sepsis102	Sepsis	0	0.100946	0.00561134	0	0	0.298318	0	0	0.0508511	0.0496961	0	0	0.0420879	0	0	0	0	0	0	0	0	0.452489
Sepsis103	Sepsis	0	0.389721	0	0	0	0.067103	0	0	0	0.0857677	0	0	0.0232962	0	0	0	0	0	0	0	0	0.434112
Sepsis104	Sepsis	0	0.150275	0	0	0	0.0731675	0	0	0.144603	0.0367647	0	0	0	0	0	0	0	0	0	0	0	0.59519
Sepsis105	Sepsis	0.066057	0.300568	0	0	0	0.10841	0	0.0444523	0	0.0967957	0	0	0.104221	0	0	0	0	0	0	0	0	0.279497
Sepsis106	Sepsis	0	0.0719232	0	0	0	0.315417	0	0.04363	0.210696	0	0	0	0	0	0	0	0	0	0	0	0	0.358333
Sepsis107	Sepsis	0	0.188057	0	0	0.0201892	0.31196	0	0	0.103686	0	0	0	0	0	0	0	0	0	0	0	0	0.376109
Sepsis108	Sepsis	0	0.290116	0	0	0	0.314294	0	0	0	0	0	0	0.0299455	0	0	0	0	0	0	0	0	0.365645
Sepsis109	Sepsis	0	0.187609	0	0	0	0.113051	0	0	0.191965	0	0	0	0.00675844	0	0	0	0	0	0	0	0	0.500615
Sepsis110	Sepsis	0	0.238471	0	0	0	0.386431	0	0.0363602	0	0	0	0	0.116171	0	0	0	0	0	0	0	0	0.222567
Sepsis111	Sepsis	0	0.171339	0	0	0	0.120735	0	0.00484687	0.042458	0.0762682	0	0	0.00653515	0	0	0	0	0	0	0	0	0.577818
Sepsis112	Sepsis	0	0.212426	0	0	0	0.365987	0	0	0	0.00398785	0	0	0.0977446	0	0	0	0	0	0	0	0	0.319855
Sepsis113	Sepsis	0	0.348927	0	0	0	0	0	0	0.241139	0.0294585	0	0	0.00517749	0	0	0	0	0	0	0	0	0.375298
Sepsis114	Sepsis	0	0.198762	0	0	0	0.242323	0	0	0.0292245	0.0066774	0	0	0.172073	0.0179668	0	0	0	0	0	0	0	0.332973
Sepsis115	Sepsis	0	0.317959	0	0	0.0849445	0	0	0	0.230836	0.00767818	0	0	0.0113602	0	0	0	0	0	0	0	0.0263594	0.320862
Sepsis116	Sepsis	0	0.409898	0	0	0	0.141414	0	0.0964493	0	0	0	0	0.105518	0	0	0	0	0	0	0	0	0.24672
HC32	HC	0	0.335209	0	0	0	0.155634	0	0.0913238	0	0.0697852	0	0	0	0	0.0134663	0	0	0	0	0	0.0194513	0.31513
Sepsis117	Sepsis	0	0.265957	0	0	0	0.263198	0	0	0	0.0101723	0	0	0.084274	0	0	0	0	0	0	0	0	0.376398
Sepsis118	Sepsis	0	0.253811	0	0	0.0528953	0.302038	0	0	0	0	0.00900505	0	0.107768	0.00706584	0	0	0	0	0	0	0	0.267416
Sepsis119	Sepsis	0	0.173372	0	0	0	0.152189	0	0	0.132722	0.121441	0	0	0.0931831	0.013601	0	0	0	0	0	0	0	0.313493
Sepsis120	Sepsis	0	0.190275	0	0	0	0	0.0607357	0.0823335	0	0	0	0	0.218633	0	0	0	0	0	0	0	0	0.448023
Sepsis121	Sepsis	0	0.0516423	0.0190001	0.0129418	0	0.217145	0.0289519	0	0.168527	0	0	0	0	0	0	0	0	0	0	0	0.0261892	0.475602
HC33	HC	0	0.2744	0	0	0	0.430261	0	0	0.0450998	0	0	0	0.0461692	0	0	0	0	0	0	0	0	0.20407
Sepsis122	Sepsis	0	0.274895	0	0	0	0.0791353	0	0	0.227843	0	0	0	0.000436975	0	0	0	0	0	0	0	0	0.41769
HC34	HC	0	0.14027	0	0	0	0.326113	0.0149826	0	0.100797	0	0	0.0258551	0	0	0.0211221	0	0	0	0	0	0.0088575	0.362003
HC35	HC	0	0.174447	0	0.105797	0	0.145594	0.0951981	0	0.0504636	0	0	0.0377863	0.0554682	0	0.00761372	0	0	0	0	0	0.0110649	0.316567
Sepsis123	Sepsis	0.087735	0.0617446	0	0	0	0.458353	0	0.116738	0	0	0	0	0.0364101	0	0	0	0	0	0	0	0	0.239019
Sepsis124	Sepsis	0	0.175103	0	0	0	0.341442	0	0	0.156945	0	0	0	0.0145851	0	0	0	0	0	0	0	0	0.311926
HC36	HC	0	0.257462	0	0	0.00822836	0.277023	0	0	0.0973465	0.0117018	0	0	0.126278	0.0245695	0.0196003	0	0	0	0	0	0	0.177791
HC37	HC	0	0.232687	0	0	0	0.329354	0	0	0.0375819	0	0.0101329	0	0.142662	0	0.0208328	0	0	0	0	0	0	0.22675
HC38	HC	0	0.152505	0	0	0	0.297172	0.0764497	0	0	0.00263605	0	0	0	0	0.0352422	0	0.0206484	0	0	0	0.0153468	0.4
HC39	HC	0	0.137001	0	0	0	0.348921	0	0.0104701	0.0456033	0	0	0.0792005	0	0	0.0385526	0	0	0	0	0	0.00481777	0.335433
HC40	HC	0	0.210183	0	0	0	0.487215	0	0.0229348	0	0.00373725	0	0	0.115137	0.057475	0	0	0	0	0	0	0	0.103317
Sepsis125	Sepsis	0	0.239239	0	0	0.00251123	0.448752	0	0	0	0.0425076	0	0	0.0503142	0	0	0	0	0	0	0	0	0.216676
HC41	HC	0	0.254998	0	0	0	0.557988	0	0	0	0	0	0	0.0778225	0.00919111	0	0	0	0	0	0	0	0.1
Sepsis126	Sepsis	0	0.331923	0	0	0.00591833	0.290263	0	0	0	0	0.0378626	0	0.1203	0	0	0	0	0	0	0	0	0.213734
Sepsis127	Sepsis	0	0.231939	0	0.016745	0	0.183591	0.0435407	0.0810477	0	0.0523142	0	0	0.0132845	0	0	0	0	0	0	0	0.0206328	0.356905
HC42	HC	0	0.119076	0	0	0	0.367856	0.0471988	0	0	0	0.108682	0	0.0307213	0	0.0317037	0	0	0	0	0	0	0.294762
Sepsis128	Sepsis	0	0.250074	0	0	0	0.187858	0	0	0.0970044	0	0	0	0.0467356	0	0	0	0	0	0	0	0	0.418328
Sepsis129	Sepsis	0	0.272944	0	0	0	0.0983652	0	0	0.157331	0	0	0	0.00330956	0	0	0	0	0	0	0	0	0.468051
Sepsis130	Sepsis	0	0.210045	0	0	0	0.0497308	0	0	0.145035	0	0	0	0	0	0	0	0	0	0	0	0	0.595189
Sepsis131	Sepsis	0	0.0843152	0	0.049958	0	0.345357	0	0	0	0	0	0	0.0977174	0	0	0	0	0	0	0	0	0.422652
Sepsis132	Sepsis	0	0.137894	0	0	0	0.0547301	0	0	0.0297707	0	0	0	0.0233215	0	0	0	0	0	0	0	0.022585	0.731699
Sepsis133	Sepsis	0	0.368089	0	0	0.0276787	0.144373	0	0	0	0	0	0	0.17638	0.006684	0	0	0	0	0	0	0	0.276795
Sepsis134	Sepsis	0	0.293389	0	0	0	0.00990193	0	0	0.0634337	0.0692013	0	0	0	0	0	0	0	0	0	0	0	0.564074
Sepsis135	Sepsis	0	0.224721	0	0	0	0.0159132	0	0	0.142982	0.0588996	0	0	0.217666	0.0528904	0	0	0	0	0	0	0	0.286928
Sepsis136	Sepsis	0	0.249887	0	0	0	0.241128	0	0.0135059	0.0754157	0	0	0	0.041971	0	0	0	0	0	0	0	0	0.378092
Sepsis137	Sepsis	0	0.284406	0	0	0	0.16071	0	0.00074102	0.0555058	0	0	0	0.111082	0.0131925	0	0	0	0	0	0	0	0.374363
Sepsis138	Sepsis	0	0.20316	0	0	0	0.290684	0	0	0.0511259	0	0	0	0.0139572	0	0	0	0	0	0	0	0	0.441074
Sepsis139	Sepsis	0	0.0806671	0.0349235	0	0.146111	0.226789	0	0	0.0338187	0	0	0	0.0498825	0	0	0	0	0	0	0	0	0.427807
Sepsis140	Sepsis	0	0.222336	0	0	0.00258121	0.119892	0	0	0.0558895	0.039593	0	0	0.164807	0	0	0	0	0	0	0	0	0.394901
Sepsis141	Sepsis	0	0.255301	0	0	0	0.290462	0	0	0.0428969	0.070205	0	0	0.00354198	0	0	0	0	0	0	0	0	0.337593
Sepsis142	Sepsis	0	0.217744	0	0	0	0.104695	0.0600615	0	0.0958293	0.0161117	0	0	0	0	0	0	0	0	0	0	0	0.505559
Sepsis143	Sepsis	0	0.262895	0	0	0	0	0	0.0293082	0.177888	0	0	0	0	0	0	0	0	0	0	0	0	0.529909
Sepsis144	Sepsis	0	0.244678	0	0	0.0215498	0.232396	0	0	0.0250363	0.00750784	0	0	0.0519871	0	0	0	0	0	0	0	0	0.416846
Sepsis145	Sepsis	0	0.150875	0	0	0	0.157964	0	0	0.124119	0	0	0	0.0384272	0	0	0	0	0	0	0	0	0.528614
Sepsis146	Sepsis	0	0.135676	0.0316695	0	0.0823445	0.266414	0	0	0.043672	0.0106957	0	0	0.0487413	0	0	0	0	0	0	0	0	0.380786
Sepsis147	Sepsis	0.0483642	0.126446	0	0	0	0.0338505	0	0.0389998	0.11741	0.0553762	0	0	0.148311	0.0254936	0	0	0	0	0	0	0	0.405749
Sepsis148	Sepsis	0	0.187189	0	0	0	0.144096	0	0.011933	0.0581404	0	0	0	0	0	0	0	0	0.057533	0	0	0.0409459	0.500163
Sepsis149	Sepsis	0	0.122496	0.013357	0	0.0123692	0.300404	0	0	0.0204583	0	0	0	0.0525822	0	0	0	0	0	0	0	0	0.478334
Sepsis150	Sepsis	0	0.270861	0	0	0.0060073	0.251535	0	0	0	0.00982797	0	0	0.0923098	0	0	0	0	0	0	0	0	0.369459
Sepsis151	Sepsis	0	0.217228	0	0.0147724	0	0.307991	0	0.00129431	0.0066999	0	0	0	0.0164617	0	0	0	0	0	0	0	0	0.435553
Sepsis152	Sepsis	0	0.155972	0	0	0	0.0180573	0.0446258	0.0704926	0	0.0674559	0	0	0.18895	0	0	0	0	0	0	0	0	0.454446
Sepsis153	Sepsis	0	0.293143	0	0	0.00357393	0.184304	0	0	0.00395048	0.0122116	0	0	0.0212684	0	0	0	0	0	0	0	0	0.481548
Sepsis154	Sepsis	0	0.345762	0	0	0	0.168791	0	0	0	0.0634207	0	0	0.048949	0	0	0	0	0	0	0	0	0.373077
Sepsis155	Sepsis	0	0.147062	0	0	0.00389563	0.361364	0	0	0	0	0	0	0.0439162	0	0	0	0	0	0	0	0	0.443762
Sepsis156	Sepsis	0	0.210181	0	0	0	0.0526071	0	0.06363	0	0.0300063	0	0	0.245662	0.00487329	0	0	0	0	0	0	0	0.39304
Sepsis157	Sepsis	0	0.248826	0	0	0	0.0985111	0	0	0.042318	0	0	0	0.0216311	0	0	0	0	0	0	0	0.00193376	0.58678
Sepsis158	Sepsis	0	0.188608	0	0	0	0.311433	0	0	0	0.0442717	0	0	0.0974786	0	0	0	0	0	0	0	0	0.358209
Sepsis159	Sepsis	0	0.201879	0	0	0	0.0343306	0	0	0.15279	0.064406	0	0	0	0	0	0	0	0	0	0	0	0.546594
Sepsis160	Sepsis	0	0.17881	0	0	0	0.154011	0	0	0.0861946	0	0	0	0.0193354	0	0	0	0	0	0	0	0	0.561648
Sepsis161	Sepsis	0	0.209764	0	0	0	0.378151	0	0	0.0223509	0	0	0	0.0480925	0	0	0	0	0	0	0	0	0.341642
Sepsis162	Sepsis	0	0.19576	0	0	0	0.107496	0	0	0.139902	0.013639	0	0	0.14263	0.0439968	0	0	0	0	0	0	0	0.356578
Sepsis163	Sepsis	0	0.193923	0	0	0	0.24451	0	0.0447111	0.0243879	0	0	0	0.016195	0	0	0	0	0.00576981	0	0	0.0128899	0.457613
Sepsis164	Sepsis	0	0.283825	0	0	0	0.0701351	0	0.00984561	0	0.107393	0	0	0.102411	0	0	0	0	0	0	0	0	0.426391
Sepsis165	Sepsis	0	0.340868	0	0	0.0173896	0.236286	0	0	0	0	0	0	0.0964888	0	0	0	0	0	0	0	0	0.308967
Sepsis166	Sepsis	0	0.274738	0	0	0	0	0	0.0315834	0.146524	0	0	0	0.120748	0.0138486	0	0	0	0	0	0	0	0.412558
Sepsis167	Sepsis	0	0.224171	0	0	0	0.182211	0	0	0.222805	0	0	0	0.0267302	0	0	0	0	0	0	0	0	0.344082
Sepsis168	Sepsis	0	0.237553	0	0	0	0.272984	0	0	0	0	0	0	0.0955616	0	0	0	0	0	0	0	0	0.393902
Sepsis169	Sepsis	0	0.242212	0	0	0	0	0	0	0.22282	0.0552528	0	0	0	0	0	0	0	0	0	0	0	0.479715
Sepsis170	Sepsis	0	0.246701	0	0	0	0.0591754	0.072707	0	0.0835014	0.0621312	0	0	0	0	0	0	0	0.0376161	0	0	0.0149862	0.423181
Sepsis171	Sepsis	0	0.24994	0	0	0	0.21788	0	0	0.0114931	0	0	0	0.102304	0	0	0	0	0	0	0	0	0.418383
Sepsis172	Sepsis	0	0.379369	0	0	0	0.0890962	0	0	0.116978	0	0	0	0.0792888	0	0	0	0	0	0	0	0	0.335268
Sepsis173	Sepsis	0	0.256135	0	0	0	0	0	0	0.349333	0.023188	0	0	0	0	0	0	0	0	0	0	0	0.371344
Sepsis174	Sepsis	0	0.199499	0	0	0	0.170377	0	0.042489	0.00264678	0	0	0	0.0264426	0	0	0	0	0	0	0	0	0.558546
Sepsis175	Sepsis	0	0.230662	0	0.0120502	0	0	0.0137344	0.0758762	0.139479	0.0802572	0	0	0	0	0	0	0	0	0	0	0.000221684	0.447719
Sepsis176	Sepsis	0	0.271767	0	0	0	0.255799	0	0.0512334	0	0	0	0	0.0595324	0	0	0	0	0	0	0	0	0.361669
Sepsis177	Sepsis	0	0.245545	0.00468824	0	0.101803	0	0	0.0716463	0	0	0	0	0.0356716	0	0	0	0	0	0	0	0	0.540646
Sepsis178	Sepsis	0	0.264316	0	0	0	0.21843	0	0.0463022	0.12906	0.0351647	0	0	0	0	0	0	0	0	0	0	0.0102069	0.29652
Sepsis179	Sepsis	0	0.171963	0	0	0	0.350138	0	0	0	0	0.00341064	0	0.203384	0	0	0	0	0	0	0	0	0.271104
Sepsis180	Sepsis	0	0.130308	0	0	0	0.111514	0.00114146	0.109937	0	0.0670541	0	0	0.00133031	0	0	0	0	0.0366474	0	0	0.0140579	0.528011
Sepsis181	Sepsis	0	0.24321	0	0	0	0.133502	0	0	0.178668	0	0	0	0.118768	0.0173514	0	0	0	0	0	0	0	0.308501
Sepsis182	Sepsis	0	0.328669	0	0	0	0.370857	0	0	0.0151932	0	0	0	0.035883	0	0	0	0	0	0	0	0	0.249398
Sepsis183	Sepsis	0	0.214214	0	0	0.0382629	0.378059	0	0	0	0.0288726	0	0	0.0303588	0	0	0	0	0	0	0	0	0.310232
Sepsis184	Sepsis	0	0.175212	0	0.0239049	0	0.0954992	0	0	0.166246	0	0	0	0.125665	0	0	0	0	0	0	0	0	0.413472
Sepsis185	Sepsis	0	0.111897	0	0.124162	0	0.339078	0	0.0608034	0	0	0	0	0.115171	0	0	0	0	0.0488877	0	0	0	0.2
Sepsis186	Sepsis	0	0.185596	0	0.0764645	0	0.195781	0	0	0.0437726	0	0	0	0	0	0	0	0	0	0	0	0.0235056	0.47488
Sepsis187	Sepsis	0	0.168412	0	0	0	0.158581	0	0.101288	0	0	0	0	0.0436099	0	0	0	0	0	0	0	0.0247197	0.503388
Sepsis188	Sepsis	0	0.334854	0	0	0	0.0338617	0	0	0.187838	0	0	0	0.036921	0	0	0	0	0	0	0	0	0.406525
Sepsis189	Sepsis	0	0.250374	0	0	0	0.18237	0	0.136416	0	0.0623816	0	0	0.100858	0.0117132	0	0	0	0	0	0	0	0.255887
Sepsis190	Sepsis	0	0.0733948	0.0141429	0	0	0.166781	0	0	0.146558	0.0249216	0	0	0	0	0	0	0	0	0	0	0	0.574202
Sepsis191	Sepsis	0	0.202307	0	0	0	0.167347	0	0	0.0546454	0	0	0	0.0174689	0	0	0	0	0	0	0	0.00750689	0.550724
Sepsis192	Sepsis	0	0.274297	0	0	0	0.157108	0	0	0.0544277	0.0115715	0	0	0	0	0	0	0	0	0	0	0.0136087	0.488987
Sepsis193	Sepsis	0	0.231403	0	0	0	0.206643	0	0	0.087942	0	0	0	0.144975	0.0382146	0	0	0	0	0	0	0	0.290822
Sepsis194	Sepsis	0	0.295987	0	0	0	0.395535	0	0	0	0	0	0	0.0821729	0	0	0	0	0	0	0	0	0.226305
Sepsis195	Sepsis	0	0.16751	0	0	0	0.243859	0	0	0.0370214	0.0274834	0	0	0.12395	0	0	0	0	0	0	0	0	0.400176
Sepsis196	Sepsis	0	0.19913	0	0	0	0.205048	0.026231	0.167325	0	0.0894431	0	0	0	0	0	0	0	0.0718369	0	0	0.00893031	0.232056
Sepsis197	Sepsis	0	0.185674	0	0	0	0.168544	0.0299283	0	0.0916546	0	0	0	0.00104809	0	0	0	0	0	0	0	0	0.523151
Sepsis198	Sepsis	0	0.237613	0	0	0.0127959	0.0764007	0	0	0	0.0661708	0	0	0.0605643	0	0	0	0	0	0	0	0	0.546455
Sepsis199	Sepsis	0	0.211879	0	0	0	0.110866	0	0	0.196003	0	0	0	0	0	0	0	0	0	0	0	0	0.481252
Sepsis200	Sepsis	0	0.111638	0.00359023	0	0	0.307017	0	0	0.0188084	0	0	0	0.0574894	0	0	0	0	0	0	0	0	0.501457
Sepsis201	Sepsis	0	0.303671	0	0.0130535	0	0.0151812	0	0	0.323524	0	0	0	0.027717	0	0	0	0	0	0	0	0	0.316853
Sepsis202	Sepsis	0	0.276448	0	0	0	0.180686	0	0	0.071561	0	0	0	0.0637639	0	0	0	0	0	0	0	0	0.407541
Sepsis203	Sepsis	0	0.115085	0	0	0	0.338634	0	0	0.0488616	0	0	0	0.0390638	0	0	0	0	0	0	0	0	0.458356
Sepsis204	Sepsis	0	0.10743	0	0	0	0.0629523	0	0	0.164578	0	0	0	0	0	0	0	0	0	0	0	0.0433005	0.621739
Sepsis205	Sepsis	0	0.178451	0	0	0	0.173572	0	0	0.161585	0	0	0	0.0486605	0	0	0	0	0	0	0	0	0.437731
Sepsis206	Sepsis	0	0.0650802	0.0270413	0	0.051337	0.251852	0	0	0.0392735	0	0	0	0.146655	0	0	0	0	0	0	0	0	0.418761
Sepsis207	Sepsis	0	0.245846	0	0	0	0.25355	0	0	0.0251854	0.0114194	0	0	0.108689	0.00203315	0	0	0	0	0	0	0	0.353277
Sepsis208	Sepsis	0	0.326469	0	0	0.0396607	0.21518	0	0.0108302	0	0	0	0	0.108292	0.00165406	0	0	0	0	0	0	0	0.297914
Sepsis209	Sepsis	0	0.138867	0.00854468	0	0	0	0	0	0.164647	0	0	0	0.00261632	0	0	0	0	0	0	0	0	0.685326
Sepsis210	Sepsis	0	0.240689	0	0	0	0	0.054213	0.163447	0	0.0654128	0	0	0	0	0	0	0	0	0	0	0	0.476238
Sepsis211	Sepsis	0	0.2419	0	0	0.099439	0.278583	0	0	0	0	0	0	0.059599	0	0	0	0	0	0	0	0	0.320478
Sepsis212	Sepsis	0	0.226069	0	0	0	0.227967	0	0	0.0689881	0	0	0	0.126267	0.0157189	0	0	0	0	0	0	0	0.33499
Sepsis213	Sepsis	0	0.157867	0	0	0	0.139234	0	0	0.218414	0.0270449	0	0	0.0513203	0	0	0	0	0	0	0	0	0.406119
Sepsis214	Sepsis	0	0.25529	0	0	0	0.0938473	0	0	0.0704386	0	0	0	0.0819447	0	0	0	0	0.0169655	0	0	0	0.481514
Sepsis215	Sepsis	0	0.18483	0	0	0	0	0	0	0.160592	0.0937033	0	0	0.0866654	0	0	0	0	0.0223483	0	0	0	0.451861
Sepsis216	Sepsis	0	0.101978	0.0294923	0	0	0.357119	0	0	0.0200461	0	0	0	0.012866	0	0	0	0	0	0	0	0	0.478498
Sepsis217	Sepsis	0	0.236631	0	0	0	0	0.0225766	0.00657697	0.044008	0	0	0	0.136945	0	0	0	0.0327979	0	0	0	0.0362835	0.484181
Sepsis218	Sepsis	0	0.333402	0	0	0.0482824	0.162881	0	0	0	0.082234	0	0	0.0596049	0	0	0	0	0	0	0	0	0.313596
Sepsis219	Sepsis	0	0.272704	0	0	0	0	0	0.000706728	0.273335	0	0	0	0	0	0	0	0	0	0	0	0	0.453253
Sepsis220	Sepsis	0	0.183733	0	0	0	0.0916903	0	0.0680896	0	0.138609	0	0	0	0	0	0	0	0	0	0	0.0331691	0.484709
Sepsis221	Sepsis	0	0.528782	0	0	0	0	0	0.0395882	0.0725625	0	0	0	0.108318	0.0151191	0	0	0	0	0	0	0	0.23563
Sepsis222	Sepsis	0	0.188933	0	0	0	0.0336459	0	0.114278	0	0	0	0	0.0162339	0	0	0	0	0	0	0	0	0.646909
Sepsis223	Sepsis	0	0.353107	0	0	0.0839101	0.238618	0	0.0289327	0	0	0	0	0.0422239	0	0	0	0	0	0	0	0	0.253208
Sepsis224	Sepsis	0	0.333062	0	0	0	0	0.0541532	0	0.067637	0	0	0	0	0	0	0	0.0532041	0	0	0	0.00998819	0.481956
Sepsis225	Sepsis	0	0.192527	0	0	0	0.110813	0.119347	0	0.0661935	0.0886388	0	0	0	0	0	0	0	0	0	0	0.0492276	0.373254
Sepsis226	Sepsis	0	0.313156	0	0	0	0	0	0.0158373	0.0519621	0.076265	0	0	0.103371	0.00202018	0	0	0	0	0	0	0	0.437388
Sepsis227	Sepsis	0	0.295663	0	0.0697926	0	0.218155	0	0	0.105951	0	0	0	0.0056428	0	0	0	0	0	0	0	0	0.304795
Sepsis228	Sepsis	0	0.198954	0	0	0.0821316	0.131659	0	0	0.0387499	0.0782676	0	0	0.0354145	0	0	0	0	0	0	0	0	0.434824
Sepsis229	Sepsis	0	0.275411	0	0	0	0.328728	0.0434737	0.0446687	0	0	0	0	0	0	0	0	0	0	0	0	0.0151407	0.292579
Sepsis230	Sepsis	0	0.107938	0	0.0455453	0	0.158783	0	0.00454336	0.172937	0	0	0	0.083079	0	0	0	0	0	0	0	0	0.427174
Sepsis231	Sepsis	0	0.201565	0	0	0	0.11658	0	0	0.160728	0.01733	0	0	0.178738	0.0115953	0	0	0	0	0	0	0	0.313463
Sepsis232	Sepsis	0	0.368177	0	0	0	0.0119782	0	0.00926487	0	0.00218603	0	0	0	0	0	0	0	0	0	0	0	0.608394
Sepsis233	Sepsis	0	0.0868257	0.0428556	0	0.0247174	0.415983	0	0	0.0032901	0	0	0	0.0936112	0	0	0	0	0	0	0	0	0.332717
Sepsis234	Sepsis	0	0.239571	0	0	0.0414128	0	0	0.0499752	0.0120527	0	0	0	0.0246804	0	0	0	0	0.0849353	0	0	0.0177857	0.529587
Sepsis235	Sepsis	0	0.190095	0	0	0	0.457946	0	0	0	0	0	0	0.0501904	0	0	0	0	0	0	0	0	0.301768
Sepsis236	Sepsis	0	0.323927	0	0	0	0.261792	0	0	0	0.00914932	0	0	0.0629239	0	0	0	0	0	0	0	0	0.342208
Sepsis237	Sepsis	0	0.0794229	0.00423626	0	0	0.171577	0	0	0.195694	0	0	0	0.0454127	0	0	0	0	0	0	0	0	0.503657
Sepsis238	Sepsis	0	0.346024	0	0	0	0.0107982	0.0715267	0	0.133795	0.0839493	0	0	0	0	0	0	0	0	0	0	0.0263781	0.327529
Sepsis239	Sepsis	0	0.438002	0	0	0	0.054659	0	0	0.0754589	0	0	0	0.124961	0.00938852	0	0	0	0	0	0	0	0.29753
Sepsis240	Sepsis	0	0.215855	0	0	0	0.23891	0	0	0.0212848	0	0	0	0	0	0	0	0	0.00200698	0	0	0.0228492	0.499094
Sepsis241	Sepsis	0	0.174494	0	0	0	0.0208117	0	0.0126471	0.0727109	0.0137993	0	0	0.0409889	0	0	0	0	0	0	0	0	0.664549
Sepsis242	Sepsis	0	0.216948	0	0	0.0254022	0.278263	0	0	0	0	0	0	0.10008	0	0	0	0	0	0	0	0	0.379307
Sepsis243	Sepsis	0	0.221477	0	0.0601491	0	0.053651	0	0	0.239003	0.0269946	0	0	0	0	0	0	0	0.0542422	0	0	0.0407902	0.303693
Sepsis244	Sepsis	0	0.266995	0	0	0	0.317429	0	0.0930128	0	0	0	0	0.0763997	0	0	0	0	0	0	0	0	0.246163
Sepsis245	Sepsis	0	0.164841	0	0	0	0.452165	0	0	0	0	0	0	0.124124	0	0	0	0	0	0	0	0	0.25887
Sepsis246	Sepsis	0	0.160233	0	0	0	0.0658008	0	0	0.125695	0	0	0	0	0	0	0	0	0	0	0	0	0.648272
Sepsis247	Sepsis	0	0.168496	0	0	0	0.233343	0.108864	0	0.0515776	0.0287483	0	0	0	0	0	0	0	0	0	0	0.0227873	0.386184
Sepsis248	Sepsis	0	0.326003	0	0	0	0.100998	0	0	0.0889659	0.0451957	0	0	0	0	0	0	0	0	0	0	0	0.438838
Sepsis249	Sepsis	0	0.208586	0	0	0	0.235169	0	0	0.095885	0	0	0	0	0	0	0	0	0	0	0	0	0.46036
Sepsis250	Sepsis	0	0.0590156	0.000352677	0	0	0	0.054824	0.0732615	0	0	0	0	0.405108	0	0	0	0	0	0	0	0.0119227	0.395516
Sepsis251	Sepsis	0	0.142104	0	0	0.0339343	0.205839	0	0	0.0356886	0.0696304	0	0	0.0425027	0	0	0	0	0	0	0	0	0.470301
Sepsis252	Sepsis	0	0.20029	0	0	0	0.105192	0	0	0.0511991	0.064938	0	0	0	0	0	0	0	0	0	0	0	0.578381
Sepsis253	Sepsis	0	0.149539	0	0	0.041407	0.20526	0	0	0.0157131	0	0	0	0.192942	0	0	0	0	0	0	0	0	0.395139
Sepsis254	Sepsis	0	0.241858	0	0	0	0.195959	0	0	0.0795633	0.0501822	0	0	0.0506866	0	0	0	0	0	0	0	0	0.381752
Sepsis255	Sepsis	0	0.191413	0	0	0	0.145459	0	0	0.135453	0	0	0	0	0	0	0	0	0	0	0	0.00243386	0.525241
Sepsis256	Sepsis	0	0.282046	0	0	0	0.257589	0	0	0.118051	0	0	0	0.0232093	0	0	0	0	0	0	0	0	0.319105
Sepsis257	Sepsis	0	0.289417	0	0	0	0.202259	0	0.00186184	0.112257	0	0	0	0.01983	0	0	0	0	0	0	0	0	0.374376
Sepsis258	Sepsis	0	0.167464	0	0	0	0.137391	0	0.0271898	0.155184	0	0	0	0.0399268	0	0	0	0	0	0	0	0	0.472845
Sepsis259	Sepsis	0	0.048012	0.0253482	0	0	0.0472987	0	0.00450915	0.175401	0	0	0	0	0	0	0	0.022949	0	0	0	0	0.676482
Sepsis260	Sepsis	0	0.224913	0	0.156129	0	0	0.062921	0.178334	0.00221498	0	0	0	0.0140782	0	0	0	0	0.0369891	0	0	0	0.324421
Sepsis261	Sepsis	0	0.189089	0	0	0	0.355024	0	0	0.0141849	0	0	0	0.0983014	0.00745023	0	0	0	0	0	0	0	0.335951
Sepsis262	Sepsis	0	0.232254	0	0	0.0302794	0.0559161	0	0	0.0880722	0.076687	0	0	0.0843141	0	0	0	0	0	0	0	0	0.432477
Sepsis263	Sepsis	0	0.306894	0	0	0	0.0256869	0	0.00910338	0.0854985	0	0	0	0.171779	0.0134597	0	0	0	0	0	0	0	0.387579
Sepsis264	Sepsis	0	0.296709	0	0	0	0.250795	0	0.00941593	0	0	0.0132328	0	0.170942	0	0	0	0	0	0	0	0	0.258906
Sepsis265	Sepsis	0	0.297675	0	0	0.0539859	0	0	0	0.123734	0	0	0	0.110118	0.0272038	0	0	0	0	0	0	0	0.387284
Sepsis266	Sepsis	0	0.194712	0	0	0	0.00225158	0.045958	0.136886	0.0563134	0.00307184	0	0	0	0	0	0	0	0	0	0	0	0.560807
Sepsis267	Sepsis	0	0.181935	0	0	0	0.313344	0	0	0	0.00795558	0	0	0.0658856	0	0	0	0	0	0	0	0	0.43088
Sepsis268	Sepsis	0	0.0911205	0.0360379	0	0.00492431	0.294598	0	0	0.107968	0	0	0	0.016616	0	0	0	0	0	0	0	0	0.448736
Sepsis269	Sepsis	0	0.117663	0	0.0946042	0	0.0269269	0	0.0783305	0.0561945	0	0	0	0	0	0	0	0	0.0411904	0	0	0.00320209	0.581889
Sepsis270	Sepsis	0	0.279406	0	0	0	0	0.12458	0.0302466	0	0.1096	0	0	0.0924267	0	0	0	0	0	0	0	0	0.363741
Sepsis271	Sepsis	0	0.12468	0	0	0.185625	0.0336519	0	0	0.0937497	0	0	0	0.0791634	0	0	0	0	0	0	0	0	0.48313
Sepsis272	Sepsis	0	0.319656	0	0	0	0.25065	0	0	0.00413191	0	0	0	0.0265916	0	0	0	0	0	0	0	0	0.39897
Sepsis273	Sepsis	0	0.0851444	0	0	0	0.143902	0	0.094324	0.106087	0	0	0	0.0194892	0	0	0	0	0	0	0	0.021711	0.529342
Sepsis274	Sepsis	0	0.182006	0	0	0	0.120609	0	0	0.136787	0	0	0	0.0375838	0	0	0	0	0	0	0	0	0.523014
Sepsis275	Sepsis	0	0.279168	0	0	0	0.257516	0	0.0290663	0.0390795	0	0	0	0.0719105	0	0	0	0	0	0	0	0	0.32326
Sepsis276	Sepsis	0	0.179103	0	0	0	0.158653	0.0194702	0	0.0967391	0	0	0	0.0312131	0	0	0	0	0	0	0	0.00211925	0.512702
Sepsis277	Sepsis	0	0.189739	0	0	0	0	0	0	0.310353	0	0	0	0.07	0.00247245	0	0	0	0	0	0	0	0.427436
Sepsis278	Sepsis	0.0418205	0.191891	0	0	0.0148146	0.384447	0.0180622	0	0	0	0	0	0.07	0.00854753	0	0	0	0	0	0	0	0.270417
Sepsis279	Sepsis	0	0.151525	0	0.0131915	0	0.302662	0	0	0.178467	0.0217553	0	0	0.0389052	0	0	0	0	0	0	0	0	0.293493
Sepsis280	Sepsis	0	0.106676	0.00731739	0	0	0.297017	0	0	0.0594527	0	0	0	0.0585017	0	0	0	0	0	0	0	0	0.471035
Sepsis281	Sepsis	0	0.291371	0	0.0181164	0	0.096413	0	0	0.222187	0	0	0	0	0	0	0	0	0	0	0	0	0.371913
Sepsis282	Sepsis	0	0.196987	0	0	0.0706951	0	0	0	0.190206	0.0359905	0	0	0	0	0	0	0	0	0	0	0	0.506121
Sepsis283	Sepsis	0	0.202763	0	0	0.0212926	0.319813	0	0.064525	0	0	0	0	0.0379301	0	0	0	0	0	0	0	0	0.353676
Sepsis284	Sepsis	0	0.136887	0	0	0.0215032	0.28536	0	0	0.0370942	0.01904	0	0	0.0406075	0	0	0	0	0	0	0	0	0.459509
Sepsis285	Sepsis	0	0.291318	0	0	0	0.221433	0	0	0.0794393	0.0013982	0	0	0.041441	0	0	0	0	0	0	0	0	0.364971
Sepsis286	Sepsis	0	0.356918	0	0	0	0	0	0.0342655	0.0869429	0.0198278	0	0	0.0407673	0	0	0	0	0	0	0	0	0.461278
Sepsis287	Sepsis	0	0.133626	0.00609643	0	0	0.484005	0	0	0	0	0	0	0.0565911	0	0	0	0	0	0	0	0	0.319681
Sepsis288	Sepsis	0	0.259221	0	0	0	0	0	0	0.113182	0.0377158	0	0	0.128311	0.0196351	0	0	0	0	0	0	0	0.441935
Sepsis289	Sepsis	0	0.257703	0	0	0.020857	0.233117	0	0	0	0	0	0	0.101571	0	0	0	0	0	0	0	0	0.386752
Sepsis290	Sepsis	0	0.133303	0	0	0	0.335589	0	0.0402931	0.0938881	0	0	0	0.0861186	0	0	0	0	0	0	0	0	0.310809
Sepsis291	Sepsis	0	0.330261	0	0	0.0164155	0.0597397	0	0.018587	0	0	0	0	0.140042	0.018152	0	0	0	0	0	0	0	0.416803
Sepsis292	Sepsis	0	0.196278	0	0	0	0.187458	0.0371593	0.0120244	0	0	0	0	0.00858463	0	0	0	0	0	0	0	0	0.558496
Sepsis293	Sepsis	0.0609825	0.0475036	0	0	0	0.0509322	0	0.0279481	0	0.106258	0	0	0.1391	0.00167867	0	0	0	0	0	0	0	0.565597
Sepsis294	Sepsis	0	0.176544	0	0	0	0.00583796	0.146225	0	0.146723	0.0587638	0	0	0.0621661	0	0	0	0	0	0	0	0.0158796	0.387861
Sepsis295	Sepsis	0	0.292716	0	0	0	0.21604	0	0.00262337	0.146639	0	0	0	0	0	0	0	0	0	0	0	0	0.341983
Sepsis296	Sepsis	0	0.221071	0	0	0.12204	0.334753	0	0	0	0	0	0	0.045011	0	0	0	0	0	0	0	0	0.277126
Sepsis297	Sepsis	0	0.352581	0	0	0	0.0734224	0	0	0.11297	0.0510226	0	0	0.0436921	0	0	0	0	0	0	0	0	0.366312
Sepsis298	Sepsis	0	0.283726	0	0	0	0.29465	0	0	0	0	0	0	0.0458845	0	0	0	0	0	0	0	0	0.37574
Sepsis299	Sepsis	0	0.192834	0	0	0	0.362221	0	0	0	0	0	0	0.0885992	0	0	0	0	0	0	0	0	0.356345
Sepsis300	Sepsis	0	0.28102	0	0	0	0.376162	0	0.00421643	0	0	0	0	0.070839	0	0	0	0	0	0	0	0	0.267762
Sepsis301	Sepsis	0	0.0630272	0	0.158859	0	0.233382	0	0	0.164187	0	0	0	0.104804	0.00945359	0	0	0	0	0	0	0	0.266287
Sepsis302	Sepsis	0	0.246105	0	0	0	0.0726762	0	0.101437	0	0	0	0	0	0	0	0	0	0	0	0	0	0.579781
Sepsis303	Sepsis	0	0.282063	0	0	0	0.119168	0.00831031	0	0.228969	0.00687197	0	0	0.00148831	0	0	0	0	0	0	0	0	0.35313
Sepsis304	Sepsis	0	0.174192	0	0	0	0.274355	0	0	0.149235	0	0	0	0.0140507	0	0	0	0	0	0	0	0	0.388167
Sepsis305	Sepsis	0	0.229061	0	0	0	0	0	0	0.171518	0.0842816	0	0	0.0485301	0	0	0	0	0	0	0	0	0.46661
Sepsis306	Sepsis	0	0.210066	0	0	0	0.10109	0	0	0.152683	0	0	0	0.0163242	0	0	0	0	0	0	0	0	0.519836
Sepsis307	Sepsis	0	0.133881	0.0168613	0	0.0448464	0.271044	0	0	0.0102503	0.00720884	0	0	0.0456362	0	0	0	0	0	0	0	0	0.470272
Sepsis308	Sepsis	0	0.246884	0	0	0.0536335	0.375836	0	0	0.000278869	0	0	0	0.00823443	0	0	0	0	0	0	0	0	0.315132
Sepsis309	Sepsis	0	0.252622	0	0	0	0.321319	0.00872418	0.0282538	0	0	0	0	0.149367	0	0	0	0	0	0	0	0	0.239714
Sepsis310	Sepsis	0	0.239603	0	0	0.00936055	0.39635	0	0.015325	0	0.00559796	0	0	0.0374581	0	0	0	0	0	0	0	0	0.296305
Sepsis311	Sepsis	0	0.297894	0	0	0	0	0	0	0.228087	0	0	0	0.0464808	0	0	0	0	0	0	0	0	0.427539
Sepsis312	Sepsis	0	0.232978	0	0	0	0.223329	0	0.0853898	0.025336	0	0	0	0.0919553	0	0	0	0	0	0	0	0	0.341012
Sepsis313	Sepsis	0	0.173643	0	0	0	0.294279	0	0	0.0413302	0.00572271	0	0	0.0671975	0	0	0	0	0	0	0	0	0.417827
Sepsis314	Sepsis	0	0.186885	0	0	0	0.0596495	0	0.0158753	0.0177212	0	0	0	0.0331713	0	0	0	0	0	0	0	0	0.686698
Sepsis315	Sepsis	0	0.301533	0	0	0	0.190601	0	0	0.0340369	0.0384142	0	0	0.0539035	0	0	0	0	0	0	0	0	0.381511
Sepsis316	Sepsis	0	0.209365	0	0	0	0.174543	0	0	0	0.0519889	0	0	0.166301	0	0	0	0	0	0	0	0	0.397803
Sepsis317	Sepsis	0	0.146856	0	0	0	0.1597	0.000778838	0	0.0879601	0	0	0	0.190071	0	0	0	0	0	0	0	0.0173264	0.397307
Sepsis318	Sepsis	0	0.276026	0	0	0	0	0	0	0.188644	0.0334377	0	0	0.0734788	0	0	0	0	0	0	0	0	0.428414
Sepsis319	Sepsis	0	0.175581	0	0	0	0.0156145	0	0.0586451	0.135445	0	0	0	0	0	0	0	0	0	0	0	0	0.614715
Sepsis320	Sepsis	0	0.211133	0	0	0	0.333434	0	0	0.0245108	0.00856102	0	0	0	0	0	0	0	0	0	0	0	0.42236
Sepsis321	Sepsis	0	0.210319	0	0	0	0.159891	0	0.0314834	0.0799401	0	0	0	0.136112	0	0	0	0	0	0	0	0	0.382255
Sepsis322	Sepsis	0	0.15602	0	0	0	0.170444	0	0	0.144965	0	0	0	0	0	0	0	0	0	0	0	0.0152521	0.513319
Sepsis323	Sepsis	0	0.253463	0	0	0	0.0759254	0	0.00808931	0.100716	0	0	0	0.12263	0.000622911	0	0	0	0	0	0	0	0.438553
Sepsis324	Sepsis	0	0.186979	0	0	0	0.372579	0.00176246	0	0	0.0115573	0	0	0.0960546	0	0	0	0	0	0	0	0	0.331067
Sepsis325	Sepsis	0	0.0810974	0	0	0	0.0113596	0	0	0.0223368	0	0	0	0.0696398	0	0	0	0	0	0	0	0.0239115	0.791655
Sepsis326	Sepsis	0	0.211001	0	0	0.00349202	0.130672	0	0	0.0127136	0.0808871	0	0	0.147967	0.00381408	0	0	0	0	0	0	0	0.409454
Sepsis327	Sepsis	0	0.115694	0.0134653	0	0.140462	0.215336	0	0	0.0609118	0	0	0	0.0522792	0	0	0	0	0	0	0	0	0.401852
Sepsis328	Sepsis	0	0.171439	0	0	0	0.0644572	0	0	0.134511	0.0403775	0	0	0.0514656	0	0	0	0	0	0	0	0	0.537749
Sepsis329	Sepsis	0	0.255014	0	0	0	0.023534	0	0	0.140624	0	0	0	0.0410336	0	0	0	0	0	0	0	0.010815	0.528979
Sepsis330	Sepsis	0	0.198931	0	0	0	0.295703	0	0.0245729	0	0	0	0	0.0678561	0	0	0	0	0	0	0	0	0.412937
Sepsis331	Sepsis	0	0.166949	0	0	0	0.189329	0	0.0220931	0.0270662	0	0	0	0.0329425	0	0	0	0	0.051741	0	0	0	0.509879
Sepsis332	Sepsis	0	0.26294	0	0	0	0.040148	0	0	0.177039	0.0286918	0	0	0.0618373	0	0	0	0	0	0	0	0	0.429344
Sepsis333	Sepsis	0	0.219702	0	0	0	0.0208131	0	0.0359452	0.0812916	0	0	0	0.0353967	0	0	0	0	0	0	0	0	0.606851
Sepsis334	Sepsis	0	0.158203	0	0	0	0.121782	0	0	0	0.0967481	0	0	0.10253	0	0	0	0	0	0	0	0	0.520738
Sepsis335	Sepsis	0	0.270182	0	0	0	0.101384	0	0	0.0531251	0	0	0	0.0515326	0	0	0	0	0	0	0	0.0283428	0.495433
Sepsis336	Sepsis	0	0.190486	0	0	0	0.161448	0	0.0711857	0.127657	0	0	0	0.0262563	0	0	0	0	0.0178711	0	0	0.00644334	0.398653
Sepsis337	Sepsis	0	0.356268	0	0	0	0.0172222	0	0	0.164255	0	0	0	0.0417975	0	0	0	0	0	0	0	0	0.420457
Sepsis338	Sepsis	0	0.197761	0	0	0	0.172242	0	0	0.0549929	0	0	0	0.0431302	0	0	0	0	0	0	0	0	0.531873
Sepsis339	Sepsis	0	0.345789	0	0	0	0.261826	0	0	0	0.062752	0	0	0.0990664	0	0	0	0	0	0	0	0	0.230566
Sepsis340	Sepsis	0	0.171281	0	0	0	0.154056	0	0	0.0802768	0	0	0	0	0	0	0	0	0	0	0	0.041145	0.553241
Sepsis341	Sepsis	0	0.242521	0	0	0.196383	0	0	0	0.0684591	0.0223824	0	0	0.0801786	0	0	0	0	0	0	0	0	0.390077
Sepsis342	Sepsis	0	0.283512	0	0	0.0911836	0.174358	0	0.00593246	0.018375	0.0256973	0	0	0.107412	0.0158175	0	0	0	0	0	0	0	0.277712
Sepsis343	Sepsis	0.00859334	0.136354	0	0	0	0.0967042	0	0	0.0574732	0	0	0	0.0488588	0	0	0	0	0	0	0	0.0266705	0.625346
Sepsis344	Sepsis	0	0.21131	0	0	0	0.165633	0	0.0832899	0	0.00793437	0	0	0.0745247	0	0	0	0	0	0	0	0.00397205	0.453335
Sepsis345	Sepsis	0	0.113045	0	0	0	0.127672	0	0.112489	0.0323703	0	0	0	0.18619	0	0	0	0	0.0420223	0	0	0	0.386211
Sepsis346	Sepsis	0	0.263216	0	0	0	0.121307	0	0.064807	0	0.0393727	0	0	0.0421651	0	0	0	0	0	0	0	0	0.469132
Sepsis347	Sepsis	0	0.204663	0	0	0	0.0722323	0	0.0391711	0.0691653	0	0	0	0	0	0	0	0	0	0	0	0.0166502	0.598118
Sepsis348	Sepsis	0	0.176456	0	0	0	0.0534427	0	0	0.025114	0.079306	0	0	0	0	0	0	0	0	0	0	0	0.665682
Sepsis349	Sepsis	0	0.258898	0	0	0	0.300776	0	0.014323	0	0	0.0365177	0	0.0858987	0	0	0	0	0	0	0	0	0.303587
Sepsis350	Sepsis	0	0.230988	0	0	0	0.0974517	0	0	0.20948	0	0	0	0	0	0	0	0	0.00890685	0	0	0	0.453174
Sepsis351	Sepsis	0	0.13341	0.016029	0	0	0.184416	0	0	0.164869	0	0	0	0.0487593	0	0	0	0	0	0	0	0	0.452515
Sepsis352	Sepsis	0	0.146942	0	0	0	0.2364	0	0	0.176212	0	0	0	0.0334891	0	0	0	0	0	0	0	0	0.406957
Sepsis353	Sepsis	0	0.247451	0	0	0	0.243879	0	0.0441414	0	0	0	0	0.114759	0.00774183	0	0	0	0	0	0	0	0.342028
Sepsis354	Sepsis	0	0.255525	0	0	0.144481	0.206207	0	0	0.0150392	0	0	0	0.0126668	0	0	0	0	0	0	0	0	0.366081
Sepsis355	Sepsis	0	0.180822	0	0	0.0236446	0	0	0	0.196938	0	0	0	0	0	0	0	0	0	0	0	0	0.598595
Sepsis356	Sepsis	0	0.178433	0	0	0	0.0117785	0.00461533	0	0.110104	0	0	0	0.141944	0	0	0	0	0	0	0	0	0.553125
Sepsis357	Sepsis	0	0.226069	0	0	0	0.140597	0	0	0.118371	0	0	0	0.0845538	0	0	0	0	0	0	0	0	0.430409
Sepsis358	Sepsis	0	0.148334	0	0	0	0.0319809	0	0	0.233735	0	0	0	0.0404399	0	0	0	0	0.011709	0	0	0	0.533801
Sepsis359	Sepsis	0	0.208737	0	0	0	0.0886843	0	0	0.117791	0	0	0	0.0353988	0	0	0	0	0	0	0	0	0.549389
Sepsis360	Sepsis	0	0.183206	0	0	0	0.152726	0.0937678	0.105877	0.0486859	0.0193311	0	0	0	0	0	0	0	0	0	0	0.0180429	0.378364
Sepsis361	Sepsis	0	0.244141	0	0	0	0.24219	0	0	0.0552229	0	0	0	0.10145	0	0	0	0	0	0	0	0	0.356996
Sepsis362	Sepsis	0	0.130684	0	0	0	0.101427	0	0	0.13248	0	0	0	0.0488697	0	0	0	0	0	0	0	0	0.58654
Sepsis363	Sepsis	0	0.364922	0	0	0	0.159636	0	0	0.158056	0	0	0	0.0200167	0	0	0	0	0	0	0	0	0.297368
Sepsis364	Sepsis	0.0437819	0.0405955	0	0	0	0.0612557	0	0	0.147635	0	0.00125219	0	0.0482241	0	0	0	0	0	0	0	0.0204563	0.636799
Sepsis365	Sepsis	0	0.303188	0	0	0.0205918	0	0	0.133169	0	0	0	0	0	0	0	0	0	0	0	0	0.0672088	0.475842
Sepsis366	Sepsis	0	0.11941	0	0	0	0.020729	0	0.191584	0	0	0	0	0.0383429	0	0	0	0	0.13143	0	0	0.0196713	0.478833
Sepsis367	Sepsis	0	0.150178	0	0	0	0.221068	0	0	0.0684209	0	0	0	0.118757	0.0164426	0	0	0	0	0	0	0	0.425134
Sepsis368	Sepsis	0	0.210576	0	0	0	0.235335	0	0.00805763	0	0.0128698	0	0	0.156491	0	0	0	0	0	0	0	0	0.376671
Sepsis369	Sepsis	0	0.312349	0	0	0	0	0.080544	0.0621128	0.00227922	0.0879925	0	0	0.000145446	0	0	0	0	0.0276074	0	0	0.00572763	0.421242
Sepsis370	Sepsis	0	0.25184	0	0	0	0.200863	0	0	0.153135	0	0	0	0.111225	0.00746218	0	0	0	0	0	0	0	0.275475
Sepsis371	Sepsis	0	0.377975	0	0	0	0.143746	0	0	0.0923653	0	0	0	0	0	0	0	0	0	0	0	0	0.385914
Sepsis372	Sepsis	0	0.287174	0	0	0	0.215081	0	0	0.113091	0	0	0	0.105392	0.00463659	0	0	0	0	0	0	0	0.274626
Sepsis373	Sepsis	0	0.24004	0	0	0.0181479	0.242208	0	0	0	0.0383486	0	0	0.168534	0	0	0	0	0	0	0	0	0.292721
Sepsis374	Sepsis	0	0.24985	0	0	0	0.404434	0	0	0.0122752	0	0	0	0.07	0.000607207	0	0	0	0	0	0	0	0.262834
Sepsis375	Sepsis	0	0.245621	0	0	0	0.371943	0	0	0	0	0	0	0.135443	0	0	0	0	0	0	0	0	0.246993
Sepsis376	Sepsis	0	0.208489	0	0	0	0.192497	0.0117454	0.0211381	0.0954362	0	0	0	0.0207557	0	0	0	0	0	0	0	0	0.449939
Sepsis377	Sepsis	0	0.174787	0	0	0	0.217673	0	0	0	0.0235489	0	0	0.182222	0.0118853	0	0	0	0	0	0	0	0.389884
Sepsis378	Sepsis	0	0.151542	0	0	0	0	0	0	0.101456	0	0	0	0.0243656	0	0	0	0	0	0	0	0	0.722636
Sepsis379	Sepsis	0	0.291005	0	0	0	0.0402335	0	0	0.204468	0.0387816	0	0	0.00639497	0	0	0	0	0	0	0	0	0.419117
Sepsis380	Sepsis	0	0.176797	0	0	0.0143194	0.277953	0.0414383	0	0.173074	0	0	0	0	0	0	0	0	0	0	0	0.0128363	0.303582
Sepsis381	Sepsis	0	0.333629	0	0	0	0	0	0	0.0474221	0.111211	0	0	0.0494153	0	0	0	0	0	0	0	0	0.458323
Sepsis382	Sepsis	0	0.283051	0	0	0	0.106599	0	0	0.138701	0	0.0390555	0	0.183994	0.0105348	0	0	0	0	0	0	0	0.238064
Sepsis383	Sepsis	0	0.242646	0	0	0	0.0362979	0	0	0.182732	0	0	0	0.0603848	0	0	0	0	0	0	0	0	0.477939
Sepsis384	Sepsis	0	0.102784	0.020581	0	0	0.210682	0	0.0317207	0	0.0602983	0	0	0.0476488	0	0	0	0	0	0	0	0	0.526284
Sepsis385	Sepsis	0	0.1448	0	0	0	0.0850792	0	0	0.10278	0.0275669	0	0	0.0729691	0	0	0	0	0	0	0	0	0.566805
Sepsis386	Sepsis	0	0.145326	0	0	0	0.136942	0	0	0.116922	0	0	0	0.125094	0	0	0	0	0	0	0	0	0.475715
Sepsis387	Sepsis	0	0.256732	0	0	0.0488773	0.330347	0	0	0.0425778	0	0	0	0.0478055	0	0	0	0	0	0	0	0	0.27366
Sepsis388	Sepsis	0	0.550973	0	0	0.0412966	0.0815429	0	0.00582256	0	0	0	0	0.0335107	0	0	0	0	0	0	0	0	0.286854
Sepsis389	Sepsis	0	0.223355	0	0	0	0	0	0.0547061	0.0094998	0.0998989	0	0	0.0385955	0	0	0	0	0	0	0	0	0.573945
Sepsis390	Sepsis	0	0.242889	0	0	0	0.0952459	0	0.119353	0.0454222	0.00376831	0	0	0.106344	0.00472729	0	0	0	0	0	0	0	0.38225
Sepsis391	Sepsis	0	0.274887	0	0	0	0.31675	0	0.0439435	0	0	0	0	0.0809262	0	0	0	0	0	0	0	0	0.283494
Sepsis392	Sepsis	0	0.17307	0	0	0.106825	0	0	0	0.18869	0	0	0	0.0484861	0	0	0	0	0	0	0	0.114569	0.368359
Sepsis393	Sepsis	0	0.198594	0	0.107947	0	0	0.104401	0.0540444	0	0.0429353	0	0	0.239392	0.0684442	0	0	0	0	0	0	0	0.184242
Sepsis394	Sepsis	0.0392299	0.248379	0	0	0	0.0678946	0.0154348	0	0.022344	0	0	0	0	0	0	0	0	0	0	0	0	0.606717
Sepsis395	Sepsis	0	0.1737	0	0	0	0	0	0	0.140575	0	0	0	0.0641308	0	0	0	0	0	0	0	0.0284643	0.593129
Sepsis396	Sepsis	0	0.294893	0	0	0.0167981	0.357371	0	0	0	0.0227206	0	0	0.108217	0	0	0	0	0	0	0	0	0.2
Sepsis397	Sepsis	0	0.187648	0	0	0	0.14469	0.0712962	0	0.0439093	0	0	0	0.0225829	0	0	0	0	0	0	0	0	0.529874
Sepsis398	Sepsis	0	0.33382	0	0	0	0.0926067	0	0	0.0839552	0	0	0	0.00955371	0	0	0	0	0	0	0	0	0.480064
Sepsis399	Sepsis	0	0.150265	0	0	0	0.241737	0	0	0.0765667	0.00545227	0	0	0.0289287	0	0	0	0	0	0	0	0.0100505	0.486999
Sepsis400	Sepsis	0	0.167495	0.000976629	0	0	0.464463	0	0	0	0	0	0	0.00772181	0	0	0	0	0	0	0	0	0.359344
Sepsis401	Sepsis	0	0.221025	0	0	0	0.0356657	0	0.0532877	0	0	0	0	0.0227112	0	0	0	0	0	0	0	0	0.66731
Sepsis402	Sepsis	0	0.142593	0	0	0.112457	0.175604	0	0	0.0359203	0	0	0	0.00508966	0	0	0	0	0.0720954	0	0	0.0572068	0.399034
Sepsis403	Sepsis	0	0.273555	0	0	0	0.144021	0	0	0.0774048	0.0188471	0	0	0.131018	0.0137166	0	0	0	0	0	0	0	0.341437
Sepsis404	Sepsis	0	0.170622	0	0	0	0.00916908	0	0.0122881	0.232274	0	0	0	0.023311	0	0	0	0	0	0	0	0	0.552336
Sepsis405	Sepsis	0	0.150834	0	0	0	0.0268585	0	0.0194012	0.153613	0.0903358	0	0	0.105911	0	0	0	0	0	0	0	0	0.453046
Sepsis406	Sepsis	0	0.0806573	0.000168695	0	0	0.23622	0	0	0.240827	0.0387089	0	0	0	0	0	0	0	0	0	0	0	0.403418
Sepsis407	Sepsis	0	0.214921	0	0	0	0	0	0	0.107026	0	0	0	0.0381538	0	0	0	0	0	0	0	0	0.639899
Sepsis408	Sepsis	0	0.335215	0	0	0	0.121462	0	0	0.100891	0	0	0	0.0574328	0	0	0	0	0	0	0	0	0.384999
Sepsis409	Sepsis	0	0.363355	0	0	0.00131129	0.234759	0	0.0387603	0	0.00878275	0	0	0.0300044	0	0	0	0	0	0	0	0	0.323027
Sepsis410	Sepsis	0	0.170572	0	0	0	0.0611568	0	0	0.141782	0	0	0	0.148499	0	0	0	0	0	0	0	0	0.477989
Sepsis411	Sepsis	0	0.171532	0	0	0.00490378	0.380746	0	0	0	0	0	0	0.0445239	0	0	0	0	0	0	0	0	0.398294
Sepsis412	Sepsis	0	0.0993391	0	0	0	0.064248	0	0	0.255906	0.00633593	0	0	0.0650361	0	0	0	0	0	0	0	0	0.509135
Sepsis413	Sepsis	0	0.15651	0	0	0	0.408614	0	0	0	0.0115719	0	0	0.0493714	0	0	0	0	0	0	0	0	0.373933
Sepsis414	Sepsis	0	0.184523	0	0	0	0.233102	0.00607541	0.0430621	0	0	0	0	0.023625	0	0	0	0	0	0	0	0.00515278	0.50446
Sepsis415	Sepsis	0	0.394452	0	0	0	0	0	0.177455	0	0	0.00804729	0	0	0	0	0	0	0	0	0	0.0111459	0.408899
Sepsis416	Sepsis	0	0.200555	0	0	0	0.230363	0.0777002	0	0.0163211	0	0	0	0.0882073	0	0	0	0	0	0	0	0	0.386853
Sepsis417	Sepsis	0	0.142992	0	0	0	0.0602293	0.0855455	0.0475581	0.0257402	0	0	0	0.134248	0	0	0	0	0	0	0	0	0.503688
Sepsis418	Sepsis	0	0.159817	0	0	0	0.156421	0	0	0.0542369	0.0706729	0	0	0.126605	0	0	0	0	0	0	0	0	0.432247
Sepsis419	Sepsis	0	0.330646	0	0	0	0.0947811	0	0	0	0.0963326	0	0	0.117932	0.00109347	0	0	0	0	0	0	0	0.359216
Sepsis420	Sepsis	0	0.166533	0	0	0	0.105182	0	0	0.139876	0	0	0	0	0	0	0	0	0	0	0	0	0.58841
Sepsis421	Sepsis	0	0.144205	0	0	0	0.181853	0	0	0.101241	0.0459414	0	0	0.0408185	0	0	0	0	0	0	0	0	0.485941
Sepsis422	Sepsis	0	0.254687	0	0	0.17712	0	0	0	0.0295361	0.141273	0	0	0.00536993	0	0	0	0	0	0	0	0.00938739	0.382627
Sepsis423	Sepsis	0	0.213519	0	0	0	0.316445	0	0.0551193	0	0.0511402	0	0	0.0289187	0	0	0	0	0	0	0	0	0.334858
Sepsis424	Sepsis	0	0.208528	0	0	0	0	0.0416684	0	0.0664846	0.023235	0	0	0.00289904	0	0	0	0	0.0634947	0	0	0	0.59369
Sepsis425	Sepsis	0	0.226779	0	0	0	0.203917	0	0	0	0.0312286	0	0	0.0407012	0	0	0	0	0	0	0	0	0.497375
Sepsis426	Sepsis	0	0.180983	0	0	0	0.187943	0	0.0935313	0	0	0	0	0	0	0	0	0	0	0	0	0.0349749	0.502568
Sepsis427	Sepsis	0	0.207274	0	0	0.0272568	0.153474	0	0	0	0.0249685	0	0	0.166137	0	0	0	0	0	0	0	0	0.420891
Sepsis428	Sepsis	0	0.199555	0	0	0.0772458	0.246943	0	0	0	0	0	0	0.18172	0	0	0	0	0	0	0	0	0.294536
Sepsis429	Sepsis	0	0.369501	0	0	0	0.0223265	0	0.0411574	0.13385	0	0	0	0	0	0	0	0	0	0	0	0	0.433165
Sepsis430	Sepsis	0	0.228703	0	0	0	0.314523	0	0.0257302	0	0	0	0	0.100386	0	0	0	0	0	0	0	0	0.330657
Sepsis431	Sepsis	0	0.212865	0	0	0	0	0	0.00990021	0.00544118	0.103228	0	0	0.11516	0.00328538	0	0	0	0	0	0	0	0.550121
Sepsis432	Sepsis	0	0.271367	0	0	0	0.194503	0	0	0.0873302	0.0756097	0	0	0	0	0	0	0	0	0	0	0	0.37119
Sepsis433	Sepsis	0	0.177827	0	0.00721885	0	0.129279	0	0	0.221882	0	0	0	0.138232	0.00507408	0	0	0	0	0	0	0	0.320488
Sepsis434	Sepsis	0	0.206451	0	0	0	0.194808	0	0	0.202946	0	0	0	0.0925634	0.00380513	0	0	0	0	0	0	0	0.299426
Sepsis435	Sepsis	0	0.12972	0	0	0	0.130848	0	0	0.13249	0.0718382	0	0	0.0432001	0	0	0	0	0	0	0	0	0.491903
Sepsis436	Sepsis	0	0.234675	0	0	0	0.0461723	0	0.068854	0.185059	0	0.0904948	0	0.114991	0.00541128	0	0	0	0	0	0	0	0.254343
Sepsis437	Sepsis	0	0.390345	0.0307378	0	0.0127017	0.0869294	0	0.00868054	0.0846763	0.055157	0	0	0.030515	0	0	0	0	0	0	0	0	0.300258
Sepsis438	Sepsis	0	0.211545	0	0	0	0.370892	0	0	0	0.0411486	0	0	0.127317	0.00194804	0	0	0	0	0	0	0	0.24715
Sepsis439	Sepsis	0	0.102145	0	0	0	0.30896	0	0	0	0.0422726	0	0	0.111749	0.011956	0	0	0	0	0	0	0	0.422918
Sepsis440	Sepsis	0	0.180648	0	0	0	0.324518	0	0	0.0640145	0	0	0	0.0287596	0	0	0	0	0	0	0	0	0.402059
Sepsis441	Sepsis	0	0.178549	0	0	0	0.0409266	0	0	0.251934	0.0965815	0	0	0	0	0	0	0	0.0240538	0	0	0.0241665	0.383788
Sepsis442	Sepsis	0	0.16549	0	0	0	0.295932	0	0	0.168873	0	0	0	0	0	0	0	0	0	0	0	0	0.369705
Sepsis443	Sepsis	0	0.215033	0	0	0	0.0974665	0	0	0.207326	0	0	0	0.0173438	0	0	0	0	0	0	0	0	0.462831
Sepsis444	Sepsis	0	0.186468	0	0	0	0.313922	0	0	0.00465263	0.0328128	0	0	0.10784	0.00092109	0	0	0	0	0	0	0	0.353384
Sepsis445	Sepsis	0	0.215413	0	0	0	0	0	0.161257	0	0.0751216	0	0	0	0	0	0	0	0.0662844	0	0	0.0603563	0.421567
Sepsis446	Sepsis	0	0.0853581	0.0202231	0	0	0.0994058	0	0	0.114647	0.0187497	0	0	0.0725042	0	0	0	0	0	0	0	0	0.589112
Sepsis447	Sepsis	0	0.265912	0	0	0	0.122233	0.0675981	0	0.0198559	0.132606	0	0	0	0	0	0	0	0	0	0	0.014086	0.37771
Sepsis448	Sepsis	0	0.124948	0	0.0225856	0	0.0524455	0	0.124129	0.201225	0.0269224	0	0	0	0	0	0	0	0.100037	0	0	0.047428	0.300279
Sepsis449	Sepsis	0	0.21155	0	0	0	0.125962	0	0	0.0797669	0	0	0	0.0250412	0	0	0	0	0	0	0	0.0225737	0.535106
Sepsis450	Sepsis	0	0.435104	0	0	0.0312312	0.0418938	0	0.00187546	0	0.105678	0	0	0.0239506	0	0	0	0	0	0	0	0	0.360267
Sepsis451	Sepsis	0	0.17242	0	0	0	0.26729	0	0	0	0.0934111	0	0	0.0719041	0	0	0	0	0	0	0	0	0.394975
Sepsis452	Sepsis	0.0147408	0.329583	0	0	0	0.123691	0	0.0332549	0.0311854	0	0	0	0.100498	0	0	0	0	0	0	0	0	0.367047
Sepsis453	Sepsis	0	0.239174	0	0	0	0.182274	0	0.0404136	0.0116411	0	0	0	0.13873	0.0012771	0	0	0	0	0	0	0	0.38649
Sepsis454	Sepsis	0	0.246421	0	0	0.0160913	0.0245043	0	0	0.118837	0	0	0	0.0964001	0	0	0	0	0	0	0	0	0.497746
Sepsis455	Sepsis	0	0.136851	0.0126631	0	0.0227437	0.298909	0	0	0.0155151	0.0067861	0	0	0.042134	0	0	0	0	0	0	0	0	0.464398
Sepsis456	Sepsis	0	0.182243	0	0	0	0.108109	0	0	0.0535779	0	0	0	0.168863	0	0	0	0	0	0	0	0.0197154	0.467492
Sepsis457	Sepsis	0	0.224213	0	0	0	0.317821	0	0	0.0605102	0	0	0	0.0909178	0	0	0	0	0	0	0	0	0.306537
Sepsis458	Sepsis	0	0.36305	0	0	0.0304003	0.239052	0	0	0	0	0	0	0.100277	0	0	0	0	0	0	0	0	0.26722
Sepsis459	Sepsis	0	0.204749	0	0	0	0.00623285	0	0.0298598	0.0204123	0	0	0	0.0192345	0	0	0	0	0	0	0	0	0.719512
Sepsis460	Sepsis	0	0.236825	0	0	0	0.324925	0	0	0	0	0	0	0.0905334	0	0	0	0	0	0	0	0	0.347717
Sepsis461	Sepsis	0	0.219211	0	0	0	0	0	0.0384408	0.143997	0.0761399	0	0	0.133651	0.0386178	0	0	0	0	0	0	0	0.349943
Sepsis462	Sepsis	0	0.126248	0	0.158249	0	0	0.0772823	0.127952	0	0.0580263	0	0	0.311267	0	0	0	0	0	0	0	0.0136825	0.127292
Sepsis463	Sepsis	0	0.301921	0	0	0	0	0	0.03547	0	0	0	0	0.0461071	0	0	0	0	0	0	0	0.0261979	0.590304
Sepsis464	Sepsis	0	0.224135	0	0	0	0.292859	0	0.0544674	0	0.0587885	0	0	0.0649269	0	0	0	0	0	0	0	0	0.304823
Sepsis465	Sepsis	0	0.239036	0	0	0	0.257138	0	0	0	0	0	0	0.153054	0	0	0	0	0	0	0	0	0.350772
Sepsis466	Sepsis	0	0.0585038	0	0	0.00601625	0	0	0	0.224954	0.184726	0	0	0	0	0	0	0	0	0	0	0.0065857	0.519214
Sepsis467	Sepsis	0	0.341887	0	0	0	0.283361	0	0	0.081679	0	0	0	0.0462363	0	0	0	0	0	0	0	0	0.246837
Sepsis468	Sepsis	0	0.296262	0	0	0	0.120292	0	0.031403	0	0.0132461	0	0	0.135941	0	0	0	0	0	0	0	0	0.402856
Sepsis469	Sepsis	0	0.242851	0	0	0.0582343	0.175818	0	0	0	0.0487111	0	0	0.0438569	0	0	0	0	0	0	0	0	0.430529
Sepsis470	Sepsis	0	0.26111	0	0	0	0.0279847	0	0	0.220008	0	0	0	0	0	0	0	0	0	0	0	0	0.490896
Sepsis471	Sepsis	0	0.148866	0.00320791	0	0	0.443607	0	0	0	0	0	0	0.0372999	0	0	0	0	0	0	0	0	0.367019
Sepsis472	Sepsis	0	0.192595	0	0	0	0.120562	0	0	0.1086	0.0557049	0	0	0.0950938	0	0	0	0	0	0	0	0	0.427445
Sepsis473	Sepsis	0	0.2015	0	0	0	0.113164	0	0.0667402	0.0449608	0.0306924	0	0	0.124833	0.00518477	0	0	0	0	0	0	0	0.412926
Sepsis474	Sepsis	0	0.191912	0	0	0	0.118655	0.0354419	0	0.0416147	0	0	0	0.0334759	0	0	0	0	0	0	0	0	0.5789
Sepsis475	Sepsis	0	0.299323	0	0.00337251	0	0	0.133887	0	0.029869	0.0792491	0	0	0.04839	0	0	0	0.0124313	0	0	0	0	0.393478
Sepsis476	Sepsis	0	0.185027	0	0	0	0.259233	0	0.0424766	0.0114706	0	0	0	0	0	0	0	0	0	0	0	0.0395931	0.4622
Sepsis477	Sepsis	0	0.152642	0	0	0	0.0433204	0	0.0553229	0.125329	0.0420421	0	0	0.153999	0	0	0	0	0	0	0	0	0.427345
Sepsis478	Sepsis	0	0.219208	0	0	0	0.0805363	0	0	0.144653	0	0	0	0	0	0	0	0	0.0212271	0	0	0	0.534375
Sepsis479	Sepsis	0	0.236783	0	0	0	0.129431	0	0	0.114936	0	0	0	0	0	0	0	0	0	0	0	0	0.518851
Sepsis480	Sepsis	0	0.150844	0	0	0	0.0872619	0	0.0314694	0.109628	0	0.0307966	0	0.114935	0	0	0	0	0	0	0	0.0545059	0.420559
Sepsis481	Sepsis	0	0.277574	0	0	0	0.217714	0.103467	0.0187544	0.0168537	0	0	0	0.013803	0	0	0	0	0	0	0	0	0.351835
Sepsis482	Sepsis	0	0.435665	0	0	0	0.0680253	0	0	0.0272351	0.0917884	0	0	0.114917	0	0	0	0	0	0	0	0	0.262369
Sepsis483	Sepsis	0	0.324938	0	0	0	0.105128	0	0	0	0.0660935	0	0	0	0	0	0	0	0	0	0	0	0.50384
Sepsis484	Sepsis	0	0.22939	0	0	0	0.149841	0	0	0.0659285	0	0	0	0.0258893	0	0	0	0	0	0	0	0.0099913	0.51896
Sepsis485	Sepsis	0	0.243306	0	0	0	0.314808	0	0	0.0296803	0	0	0	0.120841	0.01218	0	0	0	0	0	0	0	0.279185
Sepsis486	Sepsis	0	0.29683	0	0	0	0.215427	0	0	0.201826	0	0	0	0.0361174	0	0	0	0	0	0	0	0	0.2498
Sepsis487	Sepsis	0	0.329852	0	0	0	0.141123	0	0	0.153881	0	0	0	0.0389828	0	0	0	0	0	0	0	0.000748306	0.335412
Sepsis488	Sepsis	0	0.249206	0	0	0	0.168314	0	0.00269852	0	0.0866967	0	0	0.0368386	0	0	0	0	0	0	0	0	0.456247
Sepsis489	Sepsis	0	0.281991	0	0	0.00218979	0.42756	0	0	0	0	0	0	0.0309501	0	0	0	0	0	0	0	0	0.257309
Sepsis490	Sepsis	0	0.121758	0.000791161	0	0	0.0976007	0.0318487	0.0714946	0	0	0	0	0	0	0	0	0	0	0	0	0.0185547	0.657953
Sepsis491	Sepsis	0	0.292681	0	0	0	0.0478023	0	0.0299515	0.116156	0	0	0	0.0428184	0	0	0	0	0	0	0	0	0.470591
Sepsis492	Sepsis	0	0.168419	0	0	0	0.0985508	0	0.10783	0	0	0	0	0.159392	0	0	0	0	0	0	0	0	0.465808
Sepsis493	Sepsis	0	0.242122	0	0	0	0.0363184	0	0	0.158226	0.118507	0	0	0.0975509	0.00612521	0	0	0	0	0	0	0	0.341151
Sepsis494	Sepsis	0	0.343913	0	0	0.00520075	0.153566	0	0	0.0187242	0.0802757	0	0	0.0644856	0	0	0	0	0	0	0	0	0.333835
Sepsis495	Sepsis	0	0.267108	0	0.0017198	0	0.0184882	0	0.0147432	0.205699	0	0	0	0	0	0	0	0	0	0	0	0	0.492242
Sepsis496	Sepsis	0	0.202625	0	0	0	0.219826	0	0	0.0360098	0.0366596	0	0	0.163289	5.87138e-05	0	0	0	0	0	0	0	0.341531
Sepsis497	Sepsis	0	0.265989	0	0	0	0	0	0.0146535	0.110795	0	0	0	0.0441064	0	0	0	0	0	0	0	0	0.564456
Sepsis498	Sepsis	0	0.308902	0	0	0	0.301892	0	0.014728	0.0311745	0	0	0	0.0551847	0	0	0	0	0	0	0	0	0.288118
Sepsis499	Sepsis	0	0.192742	0	0	0	0	0	0	0.195011	0	0	0	0.00145227	0	0	0	0	0.028757	0	0	0	0.582038
Sepsis500	Sepsis	0	0.097565	0	0	0	0.0469233	0	0.121025	0	0	0	0	0.0284897	0	0	0	0	0.0744628	0	0	0.0562947	0.575239
Sepsis501	Sepsis	0	0.14713	0.0169299	0	0.0232493	0.427015	0	0	0	0	0	0	0.0598349	0	0	0	0	0	0	0	0	0.325841
Sepsis502	Sepsis	0	0.143402	0	0	0	0.0188568	0	0	0.181105	0.0707909	0	0	0.119357	0.00475684	0	0	0	0	0	0	0	0.461732
Sepsis503	Sepsis	0	0.149736	0	0	0.144572	0.197197	0	0	0.0653976	0	0	0	0.108003	0.0120662	0	0	0	0	0	0	0	0.323028
Sepsis504	Sepsis	0	0.181693	0	0	0	0.169106	0.069986	0	0.115811	0.0440157	0	0	0.00739306	0	0	0	0	0	0	0	0.0764497	0.335545
Sepsis505	Sepsis	0	0.36341	0	0	0.0400968	0.0394043	0	0	0.0693604	0.0624515	0	0	0.0349433	0	0	0	0	0	0	0	0	0.390334
Sepsis506	Sepsis	0	0.262365	0	0	0	0	0	0	0.213872	0.0245614	0	0	0.0779577	0	0	0	0	0	0	0	0	0.421244
Sepsis507	Sepsis	0	0.231905	0	0	0	0.0177143	0	0	0.200047	0.0260755	0	0	0.032033	0	0	0	0	0	0	0	0	0.492225
Sepsis508	Sepsis	0	0.196811	0	0	0	0	0.120035	0.0276529	0	0	0	0	0.317314	0	0	0	0	0	0	0	0	0.338186
Sepsis509	Sepsis	0	0.226336	0	0	0	0.320161	0	0	0.00115046	0	0	0	0.13069	0	0	0	0	0	0	0	0	0.321662
Sepsis510	Sepsis	0	0.207971	0	0	0	0.412399	0	0.0130227	0	0	0	0	0.142636	0	0	0	0	0	0	0	0	0.223972
Sepsis511	Sepsis	0	0.183376	0	0	0	0.0230351	0.0933036	0	0.0368615	0	0	0	0.249152	0	0	0	0	0	0	0	0	0.414272
Sepsis512	Sepsis	0	0.290441	0	0	0	0.0108275	0	0.0598963	0.0977915	0.0702779	0	0	0	0	0	0	0	0	0	0	0	0.470766
Sepsis513	Sepsis	0	0.303211	0	0	0	0.0959131	0	0	0.161086	0.00882357	0	0	0.0139116	0	0	0	0	0	0	0	0	0.417055
Sepsis514	Sepsis	0	0.453015	0	0.0380135	0	0	0.0570085	0.0782518	0.0858709	0	0	0	0	0	0	0	0	0	0	0	0	0.28784
Sepsis515	Sepsis	0.0879234	0.179557	0	0	0	0.126131	0	0.0262408	0.157136	0	0	0	0.0620674	0	0	0	0	0	0	0	0	0.360944
Sepsis516	Sepsis	0	0.280712	0	0	0	0.156336	0	0	0	0.0441354	0	0	0.0355003	0	0	0	0	0	0	0	0	0.483317
Sepsis517	Sepsis	0	0.234023	0	0	0.0367512	0.122679	0	0	0	0.0428922	0	0	0.0318856	0	0	0	0	0	0	0	0	0.531769
Sepsis518	Sepsis	0	0.124401	0	0	0	0.15463	0	0.114031	0	0	0	0	0	0	0	0	0	0.0395683	0	0	0	0.567369
Sepsis519	Sepsis	0	0.0609439	0.020381	0	0.0306569	0.303279	0	0	0.0578329	0	0	0	0.0426989	0	0	0	0	0	0	0	0	0.484207
Sepsis520	Sepsis	0	0.210822	0	0	0	0.15483	0	0	0.230291	0	0	0	0.0110765	0	0	0	0	0	0	0	0	0.39298
Sepsis521	Sepsis	0	0.450909	0	0	0	0	0	0.0715983	0.0730438	0	0	0	0	0	0	0	0	0	0	0	0	0.404448
Sepsis522	Sepsis	0	0.0617644	0.0174854	0	0	0.103813	0	0.0811161	0.0725529	0.0555735	0	0	0.0155126	0	0	0	0	0	0	0	0.0343	0.557882
Sepsis523	Sepsis	0	0.134179	0	0	0	0.369763	0	0	0.0393719	0	0	0	0.0452598	0	0	0	0	0	0	0	0	0.411426
Sepsis524	Sepsis	0	0.353276	0	0	0.00419296	0.196417	0	0	0.0348037	0	0	0	0.0280541	0	0	0	0	0	0	0	0	0.383256
Sepsis525	Sepsis	0	0.364682	0	0	0	0.156812	0.0290329	0.042162	0	0.0510237	0	0	0.00817034	0	0	0	0	0	0	0	0.0366948	0.311422
Sepsis526	Sepsis	0	0.22099	0	0	0.0296094	0.135277	0	0	0.0471964	0.0233693	0	0	0.0434242	0	0	0	0	0	0	0	0	0.500134
Sepsis527	Sepsis	0	0.261704	0	0	0	0	0	0.095233	0	0	0	0	0.0202372	0	0	0	0	0	0	0	0	0.622826
Sepsis528	Sepsis	0	0.186547	0	0	0.0434857	0.366889	0	0.0189678	0	0	0	0	0.0488073	0	0	0	0	0	0	0	0	0.335303
Sepsis529	Sepsis	0	0.185396	0	0	0.0089269	0.284773	0	0.0229185	0	0.0583932	0	0	0.115735	0.000636429	0	0	0	0	0	0	0	0.323221
Sepsis530	Sepsis	0	0.27415	0	0	0	0.0753695	0	0	0.178531	0	0	0	0.00581437	0	0	0	0	0	0	0	0	0.466134
Sepsis531	Sepsis	0	0.179371	0	0	0.0173901	0.275802	0	0	0	0	0	0	0.133745	0	0	0	0	0	0	0	0	0.393691
Sepsis532	Sepsis	0	0.324584	0	0	0	0.0511662	0	0.137656	0	0	0.0453515	0	0	0	0	0	0	0	0	0	0.0225308	0.418712
Sepsis533	Sepsis	0	0.23269	0	0	0	0	0	0	0.0825717	0	0	0	0.0595898	0	0	0	0	0	0	0	0	0.625149
Sepsis534	Sepsis	0	0.270321	0	0	0.002245	0.225565	0	0	0.0459537	0.0759643	0	0	0	0	0	0	0	0	0	0	0.0641798	0.315772
Sepsis535	Sepsis	0	0.213475	0	0	0	0.035356	0.0370028	0.0626156	0.0759089	0.0771236	0	0	0	0	0	0	0	0.0569912	0	0	0	0.441527
Sepsis536	Sepsis	0	0.0677514	0.0285053	0	0	0.385288	0	0.0403648	0	0.134602	0	0	0	0	0	0	0	0.00106012	0	0	0	0.342429
Sepsis537	Sepsis	0	0.183994	0	0	0	0.175256	0	0	0.142999	0.0107347	0	0	0.0381827	0	0	0	0	0	0	0	0	0.448834
Sepsis538	Sepsis	0	0.149332	0	0	0	0.254517	0	0	0.0371802	0	0	0	0.0326882	0	0	0	0	0	0	0	0	0.526283
Sepsis539	Sepsis	0	0.139462	0	0	0.0751662	0.476696	0	0	0	0	0.0160936	0	0.0925823	0	0	0	0	0	0	0	0	0.2
Sepsis540	Sepsis	0	0.241078	0	0	0	0	0	0	0.0718863	0.0656686	0	0	0.0434256	0	0	0	0	0	0	0	0	0.577942
Sepsis541	Sepsis	0	0.212498	0	0	0.0619749	0.291995	0	0	0	0	0	0	0	0	0	0	0	0	0	0	0	0.433533
Sepsis542	Sepsis	0	0.347896	0	0	0	0.182109	0	0.0355442	0.087826	0	0	0	0.0522379	0	0	0	0	0	0	0	0	0.294387
Sepsis543	Sepsis	0	0.303313	0	0	0.00846144	0.2059	0	6.26662e-05	0	0	0	0	0.0517945	0	0	0	0	0	0	0	0	0.430468
Sepsis544	Sepsis	0	0.269361	0	0	0	0.337594	0	0	0.00932746	0	0	0	0.0208819	0	0	0	0	0	0	0	0	0.362836
Sepsis545	Sepsis	0	0.146737	0	0.12469	0	0.231173	0	0.0956689	0.0811951	0	0	0	0.0395588	0	0	0	0	0	0	0	0	0.280977
Sepsis546	Sepsis	0	0.234411	0	0	0	0.151907	0	0	0.149813	0.0137473	0	0	0.131294	0	0	0	0	0	0	0	0	0.318828
Sepsis547	Sepsis	0	0.337493	0	0	0	0.173777	0	0.0204577	0.0603547	0	0	0	0.0364926	0	0	0	0	0	0	0	0	0.371425
Sepsis548	Sepsis	0	0.238547	0	0	0	0.153713	0	0	0.0723409	0	0	0	0.0396186	0	0	0	0	0	0	0	0	0.495781
Sepsis549	Sepsis	0	0.203269	0	0	0	0.223084	0	0.00740867	0	0	0	0	0.109276	0	0	0	0	0	0	0	0	0.456963
Sepsis550	Sepsis	0	0.146621	0	0	0	0.0488062	0	0	0.0532433	0.0864099	0	0	0.209866	0.028251	0	0	0	0	0	0	0	0.426802
Sepsis551	Sepsis	0	0.338188	0	0	0	0	0	0	0.10142	0.0632966	0	0	0.11548	0.000265654	0	0	0	0	0	0	0	0.38135
Sepsis552	Sepsis	0	0.257385	0	0	0	0.0476334	0	0	0.204355	0	0	0	0.0131031	0	0	0	0	0	0	0	0	0.477523
Sepsis553	Sepsis	0	0.184686	0	0	0	0	0	0.0118648	0.0758846	0	0	0	0.0550916	0	0	0	0	0.132059	0	0	0	0.540414
Sepsis554	Sepsis	0	0.189178	0	0	0	0.125575	0	0	0.216328	0.0181045	0	0	0.0310313	0	0	0	0	0	0	0	0	0.419784
Sepsis555	Sepsis	0	0.134908	0	0	0	0.0676612	0	0.00981128	0.205418	0	0	0	0.0165351	0	0	0	0	0	0	0	0	0.565666
Sepsis556	Sepsis	0	0.207075	0	0	0	0.0121548	0.101132	0.0165302	0.0607241	0.0923767	0	0	0	0	0	0	0	0	0	0	0	0.510007
Sepsis557	Sepsis	0	0.263035	0	0	0	0.168242	0	0	0	0.0711588	0	0	0.137664	0.0207193	0	0	0	0	0	0	0	0.33918
Sepsis558	Sepsis	0	0.251673	0	0	0	0.194471	0	0.041996	0.0719185	0	0	0	0.0433066	0	0	0	0	0.0152896	0	0	0	0.381345
Sepsis559	Sepsis	0	0.134056	0	0	0.0409012	0.366028	0	0	0	0	0	0	0.163399	0	0	0	0	0	0	0	0	0.295616
Sepsis560	Sepsis	0	0.259556	0	0	0.0483117	0	0.0744993	0.133409	0	0.0532588	0	0	0.0665806	0	0	0	0	0.0162055	0	0	0	0.34818
Sepsis561	Sepsis	0	0.205735	0	0	0	0.192019	0	0.00669728	0.0292618	0	0	0	0.0386303	0	0	0	0	0.00234466	0	0	0	0.525313
Sepsis562	Sepsis	0	0.28009	0	0	0	0	0	0	0.230205	0.099316	0	0	0.07	0.00363598	0	0	0	0	0	0	0	0.316753
Sepsis563	Sepsis	0	0.148403	0	0	0	0.503353	0	0	0	0	0	0	0.107621	0	0	0	0	0	0	0	0	0.240623
Sepsis564	Sepsis	0	0.0848942	0.00229756	0	0	0.300713	0	0	0.0632121	0.0375211	0	0	0.152593	0	0	0	0	0.0011143	0	0	0	0.357655
Sepsis565	Sepsis	0	0.296886	0	0	0	0.30522	0	0.0305085	0	0	0	0	0.0439022	0	0	0	0	0	0	0	0	0.323483
Sepsis566	Sepsis	0.0250723	0.0861555	0	0	0	0.238727	0	0.0247198	0.0802858	0	0	0	0	0	0	0	0	0	0	0	0.0594094	0.48563
Sepsis567	Sepsis	0	0.222443	0	0	0	0.14401	0	0	0.116569	0	0	0	0.133333	0	0	0	0	0	0	0	0	0.383645
Sepsis568	Sepsis	0	0.217025	0	0	0	0	0	0	0.112694	0.00987165	0	0	0.119065	0.00128602	0	0	0	0	0	0	0	0.540058
Sepsis569	Sepsis	0	0.157621	0	0	0.0510332	0.0762642	0	0	0.0708103	0	0	0	0.0188327	0	0	0	0	0	0	0	0.00567348	0.619765
Sepsis570	Sepsis	0	0.160846	0	0	0	0.092904	0	0	0.187028	0	0	0	0	0	0	0	0	0	0	0	0.0292169	0.530005
Sepsis571	Sepsis	0.0192684	0.128779	0	0	0	0.157567	0	0	0.187747	0.0179447	0	0	0.0613497	0	0	0	0	0	0	0	0	0.427344
Sepsis572	Sepsis	0	0.228694	0	0	0	0.462652	0	0	0	0	0	0	0.104165	0.00448887	0	0	0	0	0	0	0	0.2
Sepsis573	Sepsis	0	0.360592	0	0	0	0.137819	0	0.0274415	0.069179	0	0	0	0.00658757	0	0	0	0	0	0	0	0	0.398381
Sepsis574	Sepsis	0	0.525032	0	0	0.00280952	0	0	0	0.0444344	0.0715769	0	0	0.052671	0	0	0	0	0	0	0	0	0.303476
Sepsis575	Sepsis	0	0.243981	0	0	0	0	0	0	0.195829	0.0389109	0	0	0.14146	0.0141467	0	0	0	0	0	0	0	0.365672
Sepsis576	Sepsis	0	0.277685	0	0	0	0	0	0.139178	0.180404	0	0	0	0.144454	0.0148718	0	0	0	0	0	0	0	0.243408
Sepsis577	Sepsis	0	0.0936172	0.0246957	0	0	0.456512	0	0	0	0	0	0	0.0146237	0	0	0	0	0	0	0	0	0.410551
Sepsis578	Sepsis	0	0.0537034	0	0.115507	0	0.388601	0	0	0.0497686	0	0	0	0.111853	0	0	0	0	0	0	0	0	0.280567
Sepsis579	Sepsis	0	0.216991	0	0	0	0.328101	0	0.030028	0	0	0	0	0.117896	0	0	0	0	0	0	0	0	0.306985
Sepsis580	Sepsis	0	0.234983	0	0	0	0.011955	0	0	0.0729551	0	0	0	0.0694882	0	0	0	0	0	0	0	0	0.610618
Sepsis581	Sepsis	0.00596689	0.205305	0	0	0	0.148202	0	0.090128	0.0678311	0.0466474	0	0	0.0680126	0	0	0	0	0	0	0	0	0.367907
Sepsis582	Sepsis	0	0.261612	0	0	0	0.243502	0	0	0.101646	0	0	0	0.113516	0.0238672	0	0	0	0	0	0	0	0.255857
Sepsis583	Sepsis	0	0.278395	0	0	0.0377375	0.233565	0	0.000454452	0	0	0.00179031	0	0.10298	0	0	0	0	0	0	0	0	0.345078
Sepsis584	Sepsis	0	0.11282	0.00399918	0	0.0304624	0	0	0.0691794	0	0	0	0	0	0	0	0	0.0119075	0	0	0	0	0.771632
Sepsis585	Sepsis	0	0.252569	0	0	0	0.0453072	0	0	0.137887	0	0	0	0.154072	0.00701835	0	0	0	0	0	0	0	0.403147
Sepsis586	Sepsis	0	0.294825	0	0	0.0118055	0	0	0.0753735	0	0	0	0	0.0412682	0	0	0	0	0	0	0	0	0.576728
Sepsis587	Sepsis	0	0.346335	0	0	0	0.276553	0	0.0122729	0	0.00858294	0	0	0.0204513	0	0	0	0	0	0	0	0	0.335805
Sepsis588	Sepsis	0	0.113532	0.040751	0	0.123632	0.17928	0	0.0229837	0.0236256	0.0457689	0	0	0.0753836	0	0	0	0	0	0	0	0	0.375043
Sepsis589	Sepsis	0	0.21992	0	0	0	0.0163043	0	0	0.072947	0.132949	0	0	0.124849	0.0078663	0	0	0	0	0	0	0	0.425164
Sepsis590	Sepsis	0	0.23456	0	0	0	0.196094	0	0.000105988	0.0421303	0	0	0	0.0484901	0	0	0	0	0	0	0	0	0.478619
Sepsis591	Sepsis	0	0.168221	0	0	0.0340429	0.091045	0	0	0.137842	0.0610572	0	0	0.0764105	0	0	0	0	0	0	0	0	0.431381
Sepsis592	Sepsis	0	0.213326	0	0	0	0.105069	0.00322141	0.166568	0	0	0	0	0.016785	0	0	0	0	0	0	0	0.0368993	0.458132
Sepsis593	Sepsis	0	0.181581	0	0	0	0.0725832	0	0	0.110417	0	0	0	0.0338205	0	0	0	0	0	0	0	0	0.601599
Sepsis594	Sepsis	0	0.0874865	0	0	0.0689165	0	0	0	0.112002	0	0	0	0.00141035	0	0	0	0	0	0	0	0	0.730185
Sepsis595	Sepsis	0	0.268312	0	0	0	0.361491	0	0	0	0	0.00625914	0	0.0291542	0	0	0	0	0	0	0	0	0.334784
Sepsis596	Sepsis	0	0.306831	0	0	0.056694	0.207421	0	0	0.00547565	0.0264476	0	0	0.0920696	0	0	0	0	0	0	0	0	0.305061
Sepsis597	Sepsis	0	0.208905	0	0	0	0.164807	0	0.0306012	0	0.0231935	0	0	0.120969	0	0	0	0	0	0	0	0	0.451524
Sepsis598	Sepsis	0	0.241969	0	0	0	0.151185	0.0542516	0.0349018	0	0.0321331	0	0	0	0	0	0	0	0.00450336	0	0	0	0.481056
Sepsis599	Sepsis	0	0.272568	0	0	0	0.29596	0	0	0.111009	0	0	0	0.0564502	0	0	0	0	0	0	0	0	0.264013
Sepsis600	Sepsis	0	0.0233127	0.00127088	0.0204978	0	0	0	0.144043	0.0785394	0.0709173	0	0	0.0303347	0	0	0	0	0	0	0	0.0426244	0.58846
Sepsis601	Sepsis	0	0.316764	0	0	0	0.0512097	0	0	0.181736	0	0	0	0.115558	0.00586331	0	0	0	0	0	0	0	0.328869
Sepsis602	Sepsis	0	0.264605	0	0	0	0.300583	0	0	0.0197753	0	0	0	0.0162895	0	0	0	0	0	0	0	0	0.398747
Sepsis603	Sepsis	0	0.15874	0	0	0.030568	0.442137	0	0	0.0212118	0	0	0	0.0996701	0	0	0	0	0	0	0	0	0.247674
Sepsis604	Sepsis	0	0.172123	0	0	0	0.359009	0	0	0.00218812	0	0	0	0.0282283	0	0	0	0	0	0	0	0	0.438452
Sepsis605	Sepsis	0	0.0833799	0.0460371	0	0.0704848	0.336819	0	0	0.0126432	0.0169833	0	0	0.0521278	0	0	0	0	0	0	0	0	0.381525
Sepsis606	Sepsis	0	0.220073	0	0	0	0.235769	0	0	0.227127	0.00158212	0	0	0	0	0	0	0	0	0	0	0	0.315449
Sepsis607	Sepsis	0	0.221909	0	0	0	0	0	0.160817	0.0574156	0	0	0	0	0	0	0	0	0	0	0	0.00514248	0.554717
Sepsis608	Sepsis	0	0.252681	0	0	0	0.116817	0	0.0125272	0.282493	0	0	0	0.0228909	0	0	0	0	0	0	0	0	0.31259
Sepsis609	Sepsis	0	0.105834	0	0	0	0.350811	0	0	0	0	0	0	0.12372	0.000757269	0	0	0	0	0	0	0	0.418877
Sepsis610	Sepsis	0	0.206453	0	0	0	0.0958361	0.107293	0	0.0169789	0.103545	0	0	0.0528265	0	0	0	0	0	0	0	0.0184071	0.398661
Sepsis611	Sepsis	0	0.215149	0	0	0	0.153162	0.0111193	0.175295	0	0	0	0	0.0496911	0	0	0	0	0.0148341	0	0	0.0224631	0.358287
Sepsis612	Sepsis	0	0.212452	0	0	0	0.198817	0	0	0.0282573	0.0763574	0	0	0.127266	0	0	0	0	0.00119011	0	0	0	0.35566
Sepsis613	Sepsis	0	0.216762	0	0	0	0.0187139	0	0	0.0203668	0	0	0	0.187873	0	0	0	0	0	0	0	0	0.556284
Sepsis614	Sepsis	0	0.0648478	0.0371878	0	0.0120833	0.365968	0	0.00486568	0.00992071	0.0379457	0	0	0.0228175	0	0	0	0	0	0	0	0	0.444363
Sepsis615	Sepsis	0	0.110325	0	0	0	0.18973	0.00724143	0.127708	0.165839	0.0668938	0	0	0.071226	0	0	0	0	0	0	0	0.0543994	0.206637
Sepsis616	Sepsis	0	0.191868	0	0	0	0.0451599	0.00333063	0	0.0569976	0	0	0	0.181886	0	0	0	0	0	0	0	0	0.520758
Sepsis617	Sepsis	0	0.124156	0.0102478	0	0.0068327	0.352225	0	0	0.0057634	0.013929	0	0	0.0740184	0.00193455	0	0	0	0	0	0	0	0.410893
Sepsis618	Sepsis	0.00123118	0.134299	0	0	0	0.199529	0	0	0.0102391	0	0	0	0	0	0	0	0	0	0	0	0	0.654701
Sepsis619	Sepsis	0	0.213891	0	0	0	0.113626	0	0	0.104697	0.108223	0	0	0	0	0	0	0	0	0	0	0	0.459563
Sepsis620	Sepsis	0	0.217338	0	0	0	0.0651015	0	0	0.265393	0	0	0	0.0407691	0	0	0	0	0	0	0	0	0.411399
Sepsis621	Sepsis	0	0.324427	0	0	0	0.0448842	0	0	0.0952236	0	0	0	0	0	0	0	0	0.0204389	0	0	0	0.515026
Sepsis622	Sepsis	0	0.211068	0	0	0	0.0956898	0	0	0.199251	0.0113797	0	0	0.0654107	0	0	0	0	0	0	0	0	0.417201
Sepsis623	Sepsis	0	0.263309	0	0	0	0.327399	0	0	0	0	0	0	0.0372058	0	0	0	0	0	0	0	0	0.372086
Sepsis624	Sepsis	0	0.194215	0	0	0.0796958	0	0	0	0.0400789	0	0	0	0.017009	0	0	0	0.0455326	0	0	0	0	0.623468
Sepsis625	Sepsis	0	0.40465	0	0	0	0.1048	0	0.0185672	0	0	0	0	0.136161	0.000636893	0	0	0	0	0	0	0	0.335185
Sepsis626	Sepsis	0	0.424386	0	0	0.022777	0.0406644	0	0	0.202171	0	0	0	0.0462291	0	0	0	0	0	0	0	0	0.263773
Sepsis627	Sepsis	0	0.398435	0	0	0	0.0328736	0	0	0.0941711	0.00189762	0	0	0.059118	0	0	0	0	0	0	0	0	0.413505
Sepsis628	Sepsis	0	0.320586	0	0	0.08636	0.253186	0	0	0	0	0	0	0	0	0	0	0	0	0	0	0	0.339867
Sepsis629	Sepsis	0	0.221796	0	0	0	0.0426118	0	0	0.136805	0.0198022	0	0	0	0	0	0	0	0	0	0	0	0.578984
Sepsis630	Sepsis	0	0.150011	0.00330955	0	0	0.211357	0	0	0.016779	0.0424251	0	0	0.142587	0	0	0	0	0	0	0	0	0.433532
Sepsis631	Sepsis	0	0.25059	0	0	0	0.244732	0	0	0.0292348	0.0434838	0	0	0.00467634	0	0	0	0	0	0	0	0	0.427283
Sepsis632	Sepsis	0	0.121744	0	0	0.0294666	0.486117	0	0	0	0	0	0	0.104035	0.00899686	0	0	0	0	0	0	0	0.249641
Sepsis633	Sepsis	0.0293984	0.343727	0	0	0	0.0412466	0	0.0582005	0	0.142591	0	0	0.127332	0.00319592	0	0	0	0	0	0	0	0.254309
Sepsis634	Sepsis	0	0.145276	0	0	0	0.133195	0.0298361	0.0108295	0	0	0	0	0.165304	0	0	0	0	0	0	0	0	0.515559
Sepsis635	Sepsis	0	0.16131	0	0	0	0.261337	0	0	0.123718	0	0	0	0.0520318	0	0	0	0	0	0	0	0	0.401604
Sepsis636	Sepsis	0	0.303956	0	0	0	0	0	0.0326657	0.02379	0.066531	0	0	0.0841129	0	0	0	0	0	0	0	0	0.488944
Sepsis637	Sepsis	0	0.247316	0	0	0	0.311456	0	0	0.0491352	0	0	0	0.0150381	0	0	0	0	0	0	0	0	0.377054
Sepsis638	Sepsis	0	0.194383	0	0	0	0.0796702	0	0	0.202619	0	0	0	0.00688369	0	0	0	0	0	0	0	0	0.516445
Sepsis639	Sepsis	0	0.312748	0	0	0	0.164097	0	0	0.137755	0	0	0	0	0	0	0	0	0	0	0	0	0.385401
Sepsis640	Sepsis	0	0.0694259	0	0	0	0.0283513	0	0	0.0711471	0	0	0	0.149733	0	0	0	0	0	0	0	0	0.681343
Sepsis641	Sepsis	0	0.095757	0.018858	0	0.137421	0.27197	0	0	0	0	0	0	0.171553	0	0	0	0	0	0	0	0	0.304441
Sepsis642	Sepsis	0	0.225415	0	0	0	0.319871	0	0	0.0311741	0	0	0	0.0548992	0	0	0	0	0	0	0	0	0.368641
Sepsis643	Sepsis	0	0.248346	0	0	0	0.10863	0	0	0.198668	0.0766939	0	0	0	0	0	0	0	0	0	0	0	0.367662
Sepsis644	Sepsis	0	0.0942328	0.0136285	0	0	0.236826	0	0	0.0523758	0.0284114	0	0	0.139101	0.0197335	0	0	0	0	0	0	0	0.415691
Sepsis645	Sepsis	0	0.207882	0	0	0.0400336	0.0673715	0	0	0.0189452	0.0708464	0	0	0.125638	0	0	0	0	0	0	0	0	0.469283
Sepsis646	Sepsis	0	0.302028	0	0	0	0.093783	0	0	0.133583	0.0190809	0	0	0.0335286	0	0	0	0	0	0	0	0	0.417997
Sepsis647	Sepsis	0	0.332457	0	0	0.0052826	0.246646	0	0	0	0	0	0	0.0418588	0	0	0	0	0	0	0	0	0.373756
Sepsis648	Sepsis	0	0.252467	0	0	0	0.24615	0	0.00424161	0	0	0	0	0.12069	0.0111744	0	0	0	0	0	0	0	0.365277
Sepsis649	Sepsis	0	0.535348	0	0	0	0.0760434	0	0	0.0562907	0	0	0	0.0430906	0	0	0	0	0	0	0	0	0.289227
Sepsis650	Sepsis	0	0.347672	0	0	0	0.0161075	0	0	0.0416252	0.0621344	0	0	0.181217	0.00510977	0	0	0	0	0	0	0	0.346134
Sepsis651	Sepsis	0	0.0397762	0.0186042	0	0	0.147639	0	0.11835	0.152276	0	0	0	0.0344788	0	0	0	0	0	0	0	0.0169567	0.471919
Sepsis652	Sepsis	0	0.221513	0	0	0	0	0	0.00600874	0.165959	0.111918	0	0	0.0503217	0	0	0	0	0	0	0	0	0.444279
Sepsis653	Sepsis	0	0.196324	0	0	0	0.406512	0	0	0.0235595	0.0343748	0	0	0.0591577	0	0	0	0	0	0	0	0	0.280073
Sepsis654	Sepsis	0	0.270368	0	0.0409678	0	0.20612	0	0	0.106763	0	0	0	0.00255699	0	0	0	0	0	0	0	0	0.373225
Sepsis655	Sepsis	0	0.166043	0	0.0315553	0	0.0875837	0	0	0.174736	0.0664383	0	0	0	0	0	0	0	0	0	0	0	0.473644
Sepsis656	Sepsis	0	0.206972	0	0	0	0.0983863	0	0.0644723	0	0	0	0	0.035541	0	0	0	0	0	0	0	0	0.594629
Sepsis657	Sepsis	0	0.285193	0	0	0.00847922	0.337958	0	0	0	0	0	0	0.0188091	0	0	0	0	0	0	0	0	0.349561
Sepsis658	Sepsis	0	0.314875	0	0	0	0.122316	0.0292891	0	0.0223178	0.0584228	0	0	0.0113821	0	0	0	0	0	0	0	0.020455	0.420942
Sepsis659	Sepsis	0	0.24122	0	0	0	0.144639	0	0	0.0441307	0.0624501	0	0	0.111571	0.00702816	0	0	0	0	0	0	0	0.388962
Sepsis660	Sepsis	0	0.437561	0	0	0	0.0631832	0	0.0573898	0.0460641	0	0	0	0.0429714	0	0	0	0	0	0	0	0	0.35283
Sepsis661	Sepsis	0	0.262794	0	0	0.0366393	0.28662	0	0	0	0	0.00782439	0	0.045523	0	0	0	0	0	0	0	0	0.360599
Sepsis662	Sepsis	0	0.289367	0	0	0	0.0577083	0	0	0.225209	0	0	0	0	0	0	0	0	0	0	0	0	0.427716
Sepsis663	Sepsis	0	0.324372	0	0	0	0.155122	0	0	0.102835	0	0	0	0.0879677	0	0	0	0	0	0	0	0	0.329704
Sepsis664	Sepsis	0	0.282096	0	0	0	0.113545	0	0	0.149519	0.00665411	0	0	0	0	0	0	0	0.0122505	0	0	0	0.435936
Sepsis665	Sepsis	0	0.0902554	0	0	0	0.0552155	0.0803889	0.0958592	0.0356409	0	0	0	0.0477353	0	0	0	0	0	0	0	0.0304268	0.564478
Sepsis666	Sepsis	0	0.130252	0	0	0.0128555	0.355807	0	0	0	0.00414429	0	0	0.191132	0	0	0	0	0	0	0	0	0.305809
Sepsis667	Sepsis	0	0.216795	0	0	0	0.256088	0	0	0.267922	0	0	0	0	0	0	0	0	0	0	0	0.0152249	0.24397
Sepsis668	Sepsis	0	0.228711	0	0	0	0	0	0	0.121627	0.100631	0	0	0.145697	0.000137154	0	0	0	0	0	0	0	0.403197
Sepsis669	Sepsis	0	0.27656	0	0	0	0.201636	0	0	0.0566087	0	0	0	0.0606725	0	0	0	0	0	0	0	0	0.404522
Sepsis670	Sepsis	0	0.169783	0	0.00405147	0	0.224106	0	0	0.19667	0	0	0	0.00888089	0	0	0	0	0	0	0	0.0340149	0.362495
Sepsis671	Sepsis	0	0.326958	0	0	0	0.0430435	0	0	0.153914	0	0	0	0	0	0	0	0	0	0	0	0	0.476084
Sepsis672	Sepsis	0	0.124452	0.010838	0	0.0434152	0.349378	0	0	0.0554955	0	0	0	0	0	0	0	0	0	0	0	0	0.416422
Sepsis673	Sepsis	0	0.221695	0	0	0	0.0770942	0	0	0.111654	0	0	0	0.0420235	0	0	0	0	0.00211757	0	0	0	0.545416
Sepsis674	Sepsis	0	0.178046	0	0	0.0289793	0.339353	0	0	0	0	0	0	0.0795086	0	0	0	0	0	0	0	0	0.374113
Sepsis675	Sepsis	0	0.23194	0	0	0.0107545	0.178006	0	0	0	0.0747362	0	0	0.0983119	0	0	0	0	0	0	0	0	0.406251
Sepsis676	Sepsis	0	0.189911	0	0	0	0.0786216	0.00480745	0	0.19461	0.0700002	0	0	0	0	0	0	0	0.00424603	0	0	0	0.457804
Sepsis677	Sepsis	0	0.190181	0	0	0	0.127748	0	0	0.219394	0.0242337	0	0	0	0	0	0	0	0	0	0	0	0.438444
Sepsis678	Sepsis	0	0.234922	0	0	0.0677392	0	0	0.195529	0	0	0	0	0.0272163	0	0	0	0	0	0	0	0.056756	0.417838
Sepsis679	Sepsis	0	0.246092	0	0	0	0.0459111	0	0	0.231289	0.0045399	0	0	0	0	0	0	0	0	0	0	0	0.472168
Sepsis680	Sepsis	0	0.158084	0	0	0.0905462	0.154494	0	0	0.0310021	0.0593829	0	0	0.0480591	0	0	0	0	0	0	0	0	0.458431
Sepsis681	Sepsis	0	0.0882405	0.029268	0	0	0.443006	0	0	0.00226642	0	0	0	0.108219	0.00793291	0	0	0	0	0	0	0	0.321067
Sepsis682	Sepsis	0	0.203306	0	0	0	0.0763293	0.0195179	0.0192446	0	0.0236632	0	0	0.187984	0	0	0	0	0	0	0	0	0.469955
Sepsis683	Sepsis	0	0.11032	0.0144541	0	0	0.400641	0	0	0.0136763	0	0	0	0.123738	0.000231111	0	0	0	0	0	0	0	0.336939
Sepsis684	Sepsis	0	0.0188387	0	0	0	0.0393344	0	0	0.0927556	0.0903307	0	0	0.0976084	0	0.00350998	0	0	0	0	0	0	0.657622
Sepsis685	Sepsis	0	0.20132	0	0	0	0.08098	0	0.135152	0.00552768	0.0388952	0	0	0.166179	0	0	0	0	0	0	0	0	0.371947
Sepsis686	Sepsis	0	0.212526	0	0	0.0329231	0.107065	0	0	0.0625674	0.079965	0	0	0	0	0	0	0	0	0	0	0	0.504953
Sepsis687	Sepsis	0.0040734	0.35727	0	0.0018598	0	0	0	0	0.235588	0	0	0	0.07	0.00524085	0	0	0	0	0	0	0	0.325968
Sepsis688	Sepsis	0	0.178999	0	0	0	0.356729	0	0	0.0131934	0	0	0	0.023695	0	0	0	0	0	0	0	0	0.427383
Sepsis689	Sepsis	0	0.17962	0	0	0	0.418714	0	0	0	0	0	0	0.171954	0	0	0	0	0	0	0	0	0.229712
Sepsis690	Sepsis	0.0531068	0.207427	0	0	0	0.2863	0	0	0	0.0284098	0	0	0.117699	0.00241179	0	0	0	0	0	0	0	0.304645
Sepsis691	Sepsis	0	0.253026	0	0	0	0.0728219	0	0.128973	0	0	0	0	0.012962	0	0	0	0	0	0	0	0	0.532217
Sepsis692	Sepsis	0	0.181576	0	0	0	0.165877	0	0	0.1175	0	0	0	0.129018	0	0	0	0	0	0	0	0	0.406029
Sepsis693	Sepsis	0	0.274136	0	0	0.0282768	0.277898	0	0.00403944	0	0	0	0	0.07	0.00011223	0	0	0	0	0	0	0	0.345537
Sepsis694	Sepsis	0	0.272267	0	0	0.00521081	0.342071	0	0	0.0461977	0	0	0	0.0487063	0	0	0	0	0	0	0	0	0.285548
Sepsis695	Sepsis	0	0.151161	0	0	0.00979664	0.201871	0	0	0.161694	0	0	0	0.15373	0	0	0	0	0	0	0	0	0.321747
Sepsis696	Sepsis	0	0.155209	0	0	0	0.0215621	0	0.0629057	0	0	0	0	0.0419172	0	0	0	0	0	0	0	0	0.718406
Sepsis697	Sepsis	0	0.185699	0	0	0	0.337753	0	0	0.0107802	0	0	0	0.0410808	0	0	0	0	0	0	0	0	0.424686
Sepsis698	Sepsis	0	0.254881	0	0	0	0.129985	0	0	0.142646	0	0.0949439	0	0	0	0	0	0	0	0	0	0	0.377544
Sepsis699	Sepsis	0	0.209079	0	0	0.0642778	0.288202	0	0	0	0	0	0	0.0478749	0	0	0	0	0	0	0	0	0.390567
Sepsis700	Sepsis	0	0.271568	0	0	0	0.276161	0	0	0.0907463	0.00891502	0	0	0.0372339	0	0	0	0	0	0	0	0	0.315376
Sepsis701	Sepsis	0	0.243632	0	0	0.0124808	0.326378	0	0	0	0.0288926	0	0	0.12228	0	0	0	0	0	0	0	0	0.266337
Sepsis702	Sepsis	0	0.165202	0	0	0	0.0725391	0	0	0.124693	0.017028	0	0	0.0127082	0	0	0	0	0	0	0	0	0.60783
Sepsis703	Sepsis	0	0.114952	0.0248998	0	0	0.457881	0	0.0270551	0.00403609	0	0	0	0.0636638	0	0	0	0	0	0	0	0.0867035	0.220809
Sepsis704	Sepsis	0	0.155733	0	0	0	0.0345355	0	0	0.111579	0	0	0	0.0974879	0	0	0	0	0	0	0	0	0.600665
Sepsis705	Sepsis	0	0.258114	0	0	0	0.122452	0	0	0.190458	0	0	0	0.0694906	0	0	0	0	0	0	0	0	0.359486
Sepsis706	Sepsis	0	0.170671	0	0	0	0	0	0.0478302	0.0384247	0	0	0	0.0662109	0	0	0	0	0	0	0	0.0257233	0.65114
Sepsis707	Sepsis	0	0.0968875	0	0	0	0	0	0.0519776	0.26461	0.0115906	0	0	0.0440122	0	0	0	0	0	0	0	0	0.530922
Sepsis708	Sepsis	0	0.277325	0	0	0	0.0310129	0	0.0248667	0.0158114	0.0557886	0	0	0.139666	0	0	0	0	0	0	0	0	0.455529
Sepsis709	Sepsis	0	0.201143	0	0	0	0.11876	0	0.0995117	0	0.0518983	0	0	0	0	0	0	0	0.118767	0	0	0	0.40992
Sepsis710	Sepsis	0	0.230262	0	0	0.0182799	0.266546	0	0.0113731	0	0	0	0	0.160896	0	0	0	0	0	0	0	0	0.312642
Sepsis711	Sepsis	0	0.413576	0	0	0	0.0237367	0	0	0	0.0728493	0	0	0.117893	0.0155643	0	0	0	0	0	0	0	0.356381
Sepsis712	Sepsis	0	0.206743	0	0	0	0.0716863	0	0	0.157346	0.0547011	0	0	0.154141	0.0263868	0	0	0	0	0	0	0	0.328995
Sepsis713	Sepsis	0	0.224829	0	0	0.037482	0.196375	0	0	0	0.000807243	0	0	0.16507	0.00817423	0	0	0	0	0	0	0	0.367263
Sepsis714	Sepsis	0	0.279182	0	0	0	0	0	0.128427	0	0	0	0	0.19214	0	0	0	0	0.042881	0	0	0	0.35737
Sepsis715	Sepsis	0	0.340124	0	0	0	0.17649	0	0.0285152	0.112313	0	0	0	0.0419848	0	0	0	0	0	0	0	0	0.300574
Sepsis716	Sepsis	0	0.229021	0	0	0.0207527	0.108452	0	0	0.264618	0.0554572	0	0	0.0543595	0	0	0	0	0	0	0	0	0.26734
Sepsis717	Sepsis	0	0.25157	0	0	0.041952	0	0	0	0.276622	0	0	0	0.0385531	0	0	0	0	0	0	0	0	0.391303
Sepsis718	Sepsis	0	0.161537	0	0	0	0.126553	0	0.016585	0.00293701	0.0206962	0	0	0.100703	0	0	0	0	0	0	0	0	0.570989
Sepsis719	Sepsis	0	0.395724	0	0	0	0	0.0182299	0.0392301	0	0.00125431	0	0	0	0	0	0	0	0	0	0	0	0.545561
Sepsis720	Sepsis	0	0.15745	0	0	0	0.190865	0.0206414	0.119323	0.0114814	0	0	0	0.0127146	0	0	0	0	0	0	0	0	0.487526
Sepsis721	Sepsis	0	0.167215	0	0	0	0.0102121	0	0	0.182383	0	0	0	0.00598764	0	0	0	0	0	0	0	0	0.634202
Sepsis722	Sepsis	0	0.300001	0	0	0	0.20065	0	0	0.0547925	0	0	0	0.0436808	0	0	0	0	0	0	0	0	0.400876
Sepsis723	Sepsis	0	0.285398	0	0	0.0932727	0	0	0	0.0504661	0.0892053	0	0	0.0493834	0	0	0	0	0	0	0	0	0.432274
Sepsis724	Sepsis	0	0.249194	0	0	0.00707171	0	0	0.200623	0	0.11069	0	0	0	0	0	0	0	0	0	0	0	0.432421
Sepsis725	Sepsis	0	0.151307	0	0	0	0.0788561	0	0	0.142318	0	0	0	0.0494343	0	0	0	0	0	0	0	0.0391335	0.538951
Sepsis726	Sepsis	0	0.133376	0	0	0	0.370019	0	0.0775545	0	0	0	0	0.049522	0	0	0	0	0	0	0	0	0.369529
Sepsis727	Sepsis	0	0.248796	0	0	0	0.0572959	0.0554715	0.0678055	0	0	0	0	0.00703736	0	0	0	0	0.0331867	0	0	0	0.530407
Sepsis728	Sepsis	0	0.280234	0	0	0.0376193	0	0	0.162987	0	0	0	0	0.000152234	0	0	0	0.0674321	0	0	0	0	0.451576
Sepsis729	Sepsis	0	0.333322	0	0	0	0.199203	0	0	0.000651129	0	0	0	0.0447355	0	0	0	0	0	0	0	0	0.422088
Sepsis730	Sepsis	0	0.247908	0	0	0	0.0305474	0	0	0.231252	0	0	0	0	0	0	0	0	0	0	0	0.00341437	0.486878
Sepsis731	Sepsis	0	0.262302	0	0	0	0	0.0178502	0.177455	0	0	0	0	0	0	0	0	0	0	0	0	0	0.542393
Sepsis732	Sepsis	0	0.178989	0	0	0	0.0700342	0	0.0289753	0	0	0	0	0.0300324	0	0	0	0	0	0	0	0.00511903	0.686851
Sepsis733	Sepsis	0	0.224185	0	0	0.00586922	0.341476	0	0.063246	0	0	0	0	0.0433496	0	0	0	0	0	0	0	0	0.321874
Sepsis734	Sepsis	0	0.0934225	0	0	0	0.0228154	0	0	0.0510004	0	0	0	0.0461273	0	0	0	0	0	0	0	0.0251512	0.761483
Sepsis735	Sepsis	0	0.187744	0	0	0	0.132899	0	0	0.0917035	0	0	0	0.0158286	0	0	0	0	0	0	0	0	0.571825
Sepsis736	Sepsis	0	0.208144	0	0	0	0.0218031	0	0.114863	0.158306	0.0128386	0	0	0	0	0	0	0	0	0	0	0	0.484045
Sepsis737	Sepsis	0	0.244594	0	0	0	0.327154	0	0	0	0	0.000895168	0	0.15295	0	0	0	0	0	0	0	0	0.274407
Sepsis738	Sepsis	0.0236479	0.124437	0	0	0.171662	0	0	0.0181672	0	0	0	0	0.0649027	0	0	0	0	0	0	0	0.0588478	0.538336
Sepsis739	Sepsis	0	0.103196	0.00965766	0	0.0392862	0.154848	0	0	0.116964	0.00525729	0	0	0.207801	0.0087306	0	0	0	0	0	0	0	0.35426
Sepsis740	Sepsis	0	0.233026	0	0	0	0	0	0	0.18332	0.052804	0	0	0.0405627	0	0	0	0	0	0	0	0	0.490287
Sepsis741	Sepsis	0	0.225202	0	0	0	0.361804	0	0	0	0.014566	0	0	0.0295644	0	0	0	0	0	0	0	0	0.368863
Sepsis742	Sepsis	0	0.22575	0	0	0	0.0974402	0	0	0.276444	0	0	0	0	0	0	0	0	0	0	0	0.00834812	0.392018
Sepsis743	Sepsis	0	0.203142	0	0	0	0.286772	0	0	0.0249293	0.0696984	0	0	0.0879878	0	0	0	0	0	0	0	0	0.327471
Sepsis744	Sepsis	0	0.254996	0	0	0	0.145267	0	0	0.0912644	0	0	0	0	0	0	0	0	0.0708758	0	0	0.0119719	0.425625
Sepsis745	Sepsis	0	0.256925	0	0	0	0.0210573	0	0	0.10075	0	0	0	0.011179	0	0	0	0	0	0	0	0	0.610088
Sepsis746	Sepsis	0	0.228333	0	0	0.0810248	0.317229	0	0	0	0	0	0	0.0367084	0	0	0	0	0	0	0	0	0.336704
Sepsis747	Sepsis	0	0.229887	0	0	0	0.165642	0	0.0739347	0.108924	0.00668488	0	0	0.0557762	0	0	0	0	0	0	0	0	0.359152
Sepsis748	Sepsis	0	0.278212	0	0	0	0.129233	0	0	0.232919	0	0	0	0.0213242	0	0	0	0	0	0	0	0	0.338312
Sepsis749	Sepsis	0	0.16592	0	0	0	0.123042	0	0.0121529	0.190881	0	0	0	0.0100385	0	0	0	0	0	0	0	0	0.497966
Sepsis750	Sepsis	0	0.228266	0	0	0	0.144436	0	0	0.0609692	0	0	0	0.0682923	0	0	0	0	0.0195194	0	0	0.0137134	0.464803
Sepsis751	Sepsis	0	0.230586	0	0	0	0.0479112	0	0.0316344	0.0998314	0	0	0	0.00905848	0	0	0	0	0	0	0	0	0.580978
Sepsis752	Sepsis	0	0.384861	0	0	0	0	0	0.0894167	0.0897396	0.0127592	0	0	0.112004	0.0102297	0	0	0	0	0	0	0	0.30099
Sepsis753	Sepsis	0	0.267687	0	0	0	0.136701	0.0172984	0.0896491	0	0.0137506	0	0	0	0	0	0	0	0.0423448	0	0	0.0246238	0.407945
Sepsis754	Sepsis	0	0.238025	0	0	0.0114096	0.416857	0	0	0	0	0	0	0.0491498	0	0	0	0	0	0	0	0	0.284558
Sepsis755	Sepsis	0	0.302127	0	0	0	0.17432	0	0.0108678	0.032477	0	0.0374676	0	0.184566	0	0	0	0	0.00118951	0	0	0	0.256984
Sepsis756	Sepsis	0	0.425058	0	0	0	0	0	0	0.186072	0	0	0	0.0374079	0	0	0	0	0	0	0	0	0.351461
Sepsis757	Sepsis	0	0.307185	0	0	0	0.310715	0	0	0.00882731	0	0	0	0.134251	0	0	0	0	0	0	0	0	0.239022
Sepsis758	Sepsis	0	0.234497	0	0	0	0.365754	0	0	0	0	0	0	0.0178438	0	0	0	0	0	0	0	0	0.381905
Sepsis759	Sepsis	0	0.234895	0	0	0	0.116638	0	0	0.139687	0	0	0	0.136986	0	0	0	0	0	0	0	0	0.371794
Sepsis760	Sepsis	0	0.282647	0	0	0.0410965	0.323373	0	0	0.00217739	0.0132328	0	0	0.0370019	0	0	0	0	0	0	0	0	0.300471

## Sheet: Low PGK1 Vs High PGK1
Group	Samples	B.cells.naive	B.cells.memory	Plasma.cells	T.cells.CD8	T.cells.CD4.naive	T.cells.CD4.memory.resting	T.cells.CD4.memory.activated	T.cells.follicular.helper	T.cells.regulatory..Tregs.	T.cells.gamma.delta	NK.cells.resting	NK.cells.activated	Monocytes	Macrophages.M0	Macrophages.M1	Macrophages.M2	Dendritic.cells.resting	Dendritic.cells.activated	Mast.cells.resting	Mast.cells.activated	Eosinophils	Neutrophils
High_PGK1	High_PGK1_1	0	0.315997	0	0	0	0.0261226	0	0.0314432	0	0	0	0	0.0429019	0	0	0	0	0	0	0	0	0.583536
High_PGK1	High_PGK1_2	0	0.231288	0	0	0.0423121	0.199722	0	0.0960246	0	0.0092318	0	0	0.083202	0	0	0	0	0	0	0	0	0.33822
High_PGK1	High_PGK1_3	0	0.241289	0	0	0	0.230971	0.0504103	0.0481538	0.0176139	0	0	0	0.0223979	0	0	0	0	0	0	0	0.0413499	0.347813
High_PGK1	High_PGK1_4	0	0.245953	0	0	0.130841	0.238336	0	0	0	0	0.0883797	0	0.0757149	0	0	0	0	0	0	0	0	0.220775
High_PGK1	High_PGK1_5	0	0.213475	0	0	0	0.442157	0	0	0.00369922	0.0369243	0	0	0.0235056	0	0	0	0	0	0	0	0	0.280239
Low_PGK1	Low_PGK1_1	0	0.132949	0	0	0	0.265852	0	0	0	0.0268044	0	0	0.0392827	0	0	0	0	0	0	0	0	0.535112
Low_PGK1	Low_PGK1_2	0	0.201524	0	0	0	0	0.0228063	0.236293	0	0.0593175	0	0	0.00400518	0	0	0	0	0.0168378	0	0	0.0107394	0.448476
Low_PGK1	Low_PGK1_3	0	0.284005	0	0.042175	0	0	0.0838695	0.0884352	0	0.0963185	0	0	0	0	0	0	0	0.0224879	0	0	0.0123866	0.370322
High_PGK1	High_PGK1_6	0	0.114653	0	0	0.0491483	0.000471886	0	0	0.0463086	0	0	0	0.175513	0.0607588	0	0	0	0	0	0	0	0.553147
High_PGK1	High_PGK1_7	0	0.238285	0	0	0.0661943	0.0470688	0	0	0.0126339	0.0988357	0	0	0.112214	0.00971532	0	0	0	0	0	0	0	0.415053
High_PGK1	High_PGK1_8	0	0.233184	0	0	0	0.104462	0.00141189	0.0452413	0	0	0	0	0.149798	0	0	0	0	0	0	0	0.0222658	0.443636
High_PGK1	High_PGK1_9	0	0.326726	0	0	0.062965	0.174207	0	0.00981083	0	0	0	0	0.0451188	0	0	0	0	0	0	0	0	0.381173
High_PGK1	High_PGK1_10	0	0.367777	0	0	0	0.214911	0	0.0262025	0	0	0	0	0.0527993	0	0	0	0	0	0	0	0	0.338309
Low_PGK1	Low_PGK1_4	0	0.255223	0	0	0.00888739	0.322246	0	0	0.00924506	0	0.0288338	0	0.0421011	0	0	0	0	0	0	0	0	0.333464
High_PGK1	High_PGK1_11	0	0.0788656	0.0097118	0	0	0.156981	0.0509037	0.121427	0	0.0101434	0	0	0	0	0	0	0	0	0	0	0.0971962	0.474771
Low_PGK1	Low_PGK1_5	0	0.103026	0	0	0	0.0368131	0	0.0378421	0.178155	0.0774125	0	0	0	0	0	0	0	0	0	0	0	0.566751
High_PGK1	High_PGK1_12	0	0.243419	0	0	0	0.246387	0	0	0.109135	0	0	0	0.0420275	0	0	0	0	0	0	0	0	0.359031
Low_PGK1	Low_PGK1_6	0	0.21104	0	0	0	0	0	0	0.160217	0	0	0	0.181641	0	0	0	0	0	0	0	0	0.447102
High_PGK1	High_PGK1_13	0	0.2559	0	0	0	0	0	0.0118379	0.11041	0	0	0	0.157516	0	0	0	0	0	0	0	0	0.464336
High_PGK1	High_PGK1_14	0	0.189879	0	0	0.148307	0.216774	0	0.0699303	0	0	0.0542079	0	0.0999364	0.00188502	0	0	0	0	0	0	0	0.219079
Low_PGK1	Low_PGK1_7	0	0.104457	0	0	0	0	0	0	0.175662	0.00318163	0	0	0.133806	0	0	0	0	0	0	0	0	0.582893
Low_PGK1	Low_PGK1_8	0	0.207146	0	0	0	0.289621	0	0.176943	0	0	0	0	0.104876	0	0	0	0	0	0	0	0	0.221414
High_PGK1	High_PGK1_15	0	0.198458	0	0	0	0.137127	0	0.055363	0.010916	0	0	0	0.0672156	0	0	0	0	0	0	0	0	0.53092
Low_PGK1	Low_PGK1_9	0.0312786	0.105146	0	0	0	0.206619	0	0	0.208962	0	0	0	0	0	0	0	0	0	0	0	0	0.447994
Low_PGK1	Low_PGK1_10	0	0.236256	0	0	0.0110685	0.172561	0	0	0.0984049	0.0498544	0	0	0	0	0	0	0	0	0	0	0	0.431855
Low_PGK1	Low_PGK1_11	0	0.113565	0	0	0	0.0404263	0	0.0119449	0.23592	0	0	0	0	0	0	0	0	0	0	0	0	0.598144
High_PGK1	High_PGK1_16	0	0.247127	0	0	0	0.229441	0	0.0187491	0	0.0388245	0	0	0.0472006	0	0	0	0	0	0	0	0	0.418658
High_PGK1	High_PGK1_17	0	0.211821	0	0	0.0427213	0.21926	0	0	0	0.0734836	0	0	0.0479632	0	0	0	0	0	0	0	0	0.404751
High_PGK1	High_PGK1_18	0	0.190747	0	0	0	0.1004	0	0	0.172039	0	0	0	0.0892638	0.000979474	0	0	0	0	0	0	0	0.446571
High_PGK1	High_PGK1_19	0	0.110741	0	0	0	0.0410599	0.0277231	0	0.104923	0	0	0	0.0389776	0	0	0	0	0	0	0	0.0225068	0.654068
Low_PGK1	Low_PGK1_12	0	0.16564	0	0	0	0	0	0.0510832	0.127333	0	0	0	0.117189	0.00519862	0	0	0	0	0	0	0	0.533557
Low_PGK1	Low_PGK1_13	0	0.316363	0	0	0	0.0770244	0	0	0.0472877	0	0	0	0.114187	0.019559	0	0	0	0	0	0	0	0.425579
Low_PGK1	Low_PGK1_14	0	0.126562	0	0	0.004649	0	0.062699	0	0.131288	0	0	0	0.157038	0	0	0	0	0	0	0	0	0.517764
Low_PGK1	Low_PGK1_15	0	0.223938	0	0	0	0.145734	0.130723	0.0511314	0	0	0	0	0.124638	0	0	0	0	0	0	0	0	0.323836
High_PGK1	High_PGK1_20	0	0.211992	0	0	0	0.32664	0	0.00657387	0.00357085	0	0	0	0.0246718	0	0	0	0	0	0	0	0	0.426551
Low_PGK1	Low_PGK1_16	0	0.261911	0	0	0.0160434	0.324275	0	0	0	0	0	0	0	0	0	0	0	0	0	0	0	0.397771
High_PGK1	High_PGK1_21	0.2066	0.0381811	0	0	0	0	0	0.0658461	0.16124	0	0	0	0.110084	0.0078164	0	0	0	0	0	0	0	0.410231
Low_PGK1	Low_PGK1_17	0	0.261632	0	0	0	0	0.0650319	0	0.100144	0.0895005	0	0	0	0	0	0	0	0	0	0	0.0428575	0.440835
High_PGK1	High_PGK1_22	0	0.229885	0	0	0	0.377102	0	0	0.00109311	0	0.0213247	0	0.0588402	0	0	0	0	0	0	0	0	0.311755
Low_PGK1	Low_PGK1_18	0	0.324395	0	0	0.0241691	0.207425	0	0.0325008	0	0.0266052	0	0	0.0488568	0	0	0	0	0	0	0	0	0.336048
Low_PGK1	Low_PGK1_19	0	0.186329	0	0	0	0.105048	0.0503558	0	0.0325494	0	0	0	0	0	0	0	0	0	0	0	0	0.625717
High_PGK1	High_PGK1_23	0	0.15179	0	0	0.202372	0	0	0	0.0909604	0	0	0	0.0294436	0	0	0	0	0	0	0	0.0456852	0.479749
High_PGK1	High_PGK1_24	0	0.123141	0	0	0	0.15341	0	0.0261847	0.124985	0	0	0	0.0219166	0	0	0	0	0	0	0	0	0.550363
Low_PGK1	Low_PGK1_20	0	0.331594	0	0	0	0.00350081	0	0.103885	0.195146	0	0	0	0.0737412	0	0	0	0	0	0	0	0	0.292133
High_PGK1	High_PGK1_25	0	0.315386	0	0	0	0.145298	0.0387667	0	0.0600393	0	0	0	0.00905198	0	0	0	0	0	0	0	0.0231154	0.408343
High_PGK1	High_PGK1_26	0	0.101653	0.0442478	0	0.0767561	0.315673	0	0	0.0391885	0	0	0	0.0462751	0	0	0	0	0	0	0	0	0.376207
Low_PGK1	Low_PGK1_21	0	0.3262	0	0	0	0.0807564	0	0	0.194181	0	0	0	0	0	0	0	0	0	0	0	0	0.398862
High_PGK1	High_PGK1_27	0	0.262439	0	0	0	0.173619	0	0.0152629	0.0178047	0.0259033	0	0	0.103402	0	0	0	0	0	0	0	0	0.401569
Low_PGK1	Low_PGK1_22	0	0.243455	0	0	0	0	0	0	0.170385	0	0	0	0.0225387	0	0	0	0	0	0	0	0	0.563621
Low_PGK1	Low_PGK1_23	0	0.172009	0	0	0	0.0978018	0	0	0.0307057	0	0	0	0.00927036	0	0	0	0	0	0	0	0.0056896	0.684524
High_PGK1	High_PGK1_28	0	0.307319	0	0	0	0.204902	0	0	0.0164132	0.0221964	0	0	0.123909	0.0100324	0	0	0	0	0	0	0	0.315227
High_PGK1	High_PGK1_29	0	0.210492	0	0	0	0.261128	0.0449438	0.0373942	0.0710401	0	0	0	0.034103	0	0	0	0	0.0360054	0	0	0.0186608	0.286233
High_PGK1	High_PGK1_30	0	0.0582342	0	0	0	0.0633971	0	0	0.0561673	0	0	0	0.111713	0	0.0299861	0	0	0	0	0	0	0.680502
Low_PGK1	Low_PGK1_24	0	0.190508	0	0	0	0.0806611	0	0.0611967	0.00120891	0	0	0	0.0418353	0	0	0	0	0	0	0	0	0.62459
Low_PGK1	Low_PGK1_25	0	0.255772	0	0	0	0	0	0	0.241007	0.0455052	0	0	0.0401746	0	0	0	0	0	0	0	0	0.417542
High_PGK1	High_PGK1_31	0	0.22586	0	0	0	0.0425322	0	0	0.156931	0.0532022	0	0	0.0250448	0	0	0	0	0	0	0	0	0.49643
High_PGK1	High_PGK1_32	0	0.344479	0	0	0	0.209013	0	0.0103997	0.137608	0	0	0	0.0672567	0	0	0	0	0	0	0	0	0.231244
Low_PGK1	Low_PGK1_26	0	0.313016	0	0	0	0.00431686	0	0	0.274054	0.0546781	0	0	0.0321671	0	0	0	0	0	0	0	0	0.321768
High_PGK1	High_PGK1_33	0	0.139823	0	0	0	0.210643	0	0.070775	0	0	0	0	0.0349237	0	0	0	0	0	0	0	0.00473998	0.539095
High_PGK1	High_PGK1_34	0	0.145815	0	0	0	0.298589	0	0	0.0561191	0.0520592	0	0	0	0	0	0	0	0	0	0	0	0.447418
High_PGK1	High_PGK1_35	0	0.233015	0	0	0	0.233801	0	0.122772	0	0	0	0	0.129186	0	0	0	0	0	0	0	0	0.281227
Low_PGK1	Low_PGK1_27	0	0.214898	0	0	0	0.233118	0	0	0.114062	0	0	0	0.0179288	0	0	0	0	0.0799543	0	0	0.00772082	0.332319
Low_PGK1	Low_PGK1_28	0	0.194385	0	0	0	0.340919	0	0	0	0	0	0	0.041629	0	0	0	0	0	0	0	0	0.423066
High_PGK1	High_PGK1_36	0	0.234103	0	0	0	0.154082	0	0	0.120858	0	0	0	0.0105618	0	0	0	0	0.0793182	0	0	0.00467254	0.396403
High_PGK1	High_PGK1_37	0	0.212427	0	0	0	0	0	0	0.237805	0	0	0	0.100974	0.00263726	0	0	0	0	0	0	0	0.446157
High_PGK1	High_PGK1_38	0	0.247473	0	0	0	0.077784	0	0	0.176683	0.0153182	0	0	0.0421079	0	0	0	0	0	0	0	0	0.440634
Low_PGK1	Low_PGK1_29	0	0.230625	0	0	0	0.226385	0.0753034	0.0278014	0.0971414	0.0259931	0.0531836	0	0	0	0	0	0	0	0	0	0.0635667	0.2
Low_PGK1	Low_PGK1_30	0	0.156898	0	0	0	0.124454	0.104576	0	0.00471036	0	0	0	0.19123	0	0	0	0	0	0	0	0	0.418132
Low_PGK1	Low_PGK1_31	0	0.205652	0	0	0	0	0	0.0638258	0.219191	0	0	0	0.0121016	0	0	0	0	0	0	0	0	0.499229
Low_PGK1	Low_PGK1_32	0	0.211176	0	0.0706167	0	0.0674958	0	0	0.174031	0	0	0	0.151238	0	0	0	0	0	0	0	0.0117138	0.313729
Low_PGK1	Low_PGK1_33	0	0.319161	0	0	0	0.0885922	0	0.026888	0.189548	0	0	0	0	0	0	0	0	0	0	0	0	0.375811
High_PGK1	High_PGK1_39	0	0.203114	0	0	0	0.32532	0	0	0.033796	0.032652	0	0	0.0328141	0	0	0	0	0	0	0	0	0.372304
High_PGK1	High_PGK1_40	0.0692542	0	0	0	0	0.130819	0	0	0.14482	0	0	0	0.160145	0.0191422	0	0	0	0.0444608	0	0	0	0.43136
High_PGK1	High_PGK1_41	0	0.232337	0	0	0.00265064	0.162096	0	0	0.0601854	0	0	0	0.0536044	0	0	0	0	0	0	0	0	0.489127
Low_PGK1	Low_PGK1_34	0	0.261798	0	0	0.0400319	0	0	0	0.10495	0.0415079	0	0	0.0724909	0	0	0	0	0	0	0	0	0.479222
Low_PGK1	Low_PGK1_35	0	0.434109	0	0	0	0	0	0	0.180315	0.0588823	0	0	0	0	0	0	0	0.0455897	0	0	0	0.281104
Low_PGK1	Low_PGK1_36	0	0.31381	0	0	0	0.319648	0	0	0	0	0	0	0.150848	0	0	0	0	0	0	0	0	0.215694
High_PGK1	High_PGK1_42	0	0.208866	0	0	0	0.201856	0	0	0.0372598	0	0	0	0.0184373	0	0	0	0	0	0	0	0.0215039	0.512078
High_PGK1	High_PGK1_43	0	0.22157	0	0	0.0271963	0	0	0.123636	0.184915	0	0	0	0.0173204	0	0	0	0	0	0	0	0	0.425362
High_PGK1	High_PGK1_44	0	0.363067	0	0	0.000455033	0.16793	0	0	0.136278	0	0	0	0.0477244	0	0	0	0	0	0	0	0	0.284546
Low_PGK1	Low_PGK1_37	0	0.0741107	0	0	0	0.0283009	0	0.00586787	0.0905454	0	0	0	0.25343	0	0	0	0	0.0116575	0	0	0.00701001	0.529077
Low_PGK1	Low_PGK1_38	0	0.27982	0	0	0	0.109701	0	0	0.212185	0	0	0	0.00878577	0	0	0	0	0	0	0	0	0.389508
High_PGK1	High_PGK1_45	0	0.202115	0	0	0	0.440552	0	0	0	0	0	0	0.0637943	0	0	0	0	0	0	0	0	0.293539
Low_PGK1	Low_PGK1_39	0	0.188624	0	0	0	0.195155	0.0189128	0	0.0430883	0	0	0	0.0408383	0	0	0	0	0	0	0	0	0.513381
Low_PGK1	Low_PGK1_40	0	0.107312	0.0127887	0	0	0.135513	0	0	0.272944	0	0	0	0.00913692	0	0	0	0	0.0199803	0	0	0	0.442325
High_PGK1	High_PGK1_46	0.0251366	0.197298	0	0	0	0.276231	0	0.0913597	0.00378055	0.04014	0	0	0.093383	0	0	0	0	0	0	0	0	0.272671
Low_PGK1	Low_PGK1_41	0	0.301552	0	0	0	0.0969687	0	0	0.138861	0.051265	0	0	0.136031	0.00997325	0	0	0	0	0	0	0	0.265349
Low_PGK1	Low_PGK1_42	0	0.293649	0	0	0	0.313133	0	0	0.0886398	0	0.0368	0	0	0	0	0	0	0	0	0	0	0.267778
High_PGK1	High_PGK1_47	0	0.234254	0	0	0	0	0.0250919	0.026264	0.0744061	0	0	0	0.0198456	0	0	0	0	0	0	0	0.0279614	0.592177
Low_PGK1	Low_PGK1_43	0	0.246556	0	0	0.0562706	0.284029	0	0	0.028743	0	0.0246345	0	0.109887	0	0	0	0	0	0	0	0	0.24988
High_PGK1	High_PGK1_48	0	0.242832	0	0	0	0.148637	0	0.105889	0.0217881	0	0	0	0.0423516	0	0	0	0	0	0	0	0.0605866	0.377915
High_PGK1	High_PGK1_49	0	0.174038	0	0	0	0.24256	0	0.0551074	0	0	0	0	0.0843785	0	0	0	0	0	0	0	0.00989006	0.434026
High_PGK1	High_PGK1_50	0	0.317497	0	0	0	0.165822	0	0	0	0.0461929	0	0	0.121001	0	0	0	0	0	0	0	0	0.349488
Low_PGK1	Low_PGK1_44	0	0.172182	0	0	0	0.263935	0	0	0.0407406	0.0484248	0	0	0.0557563	0	0	0	0	0	0	0	0	0.418962
Low_PGK1	Low_PGK1_45	0	0.199979	0	0	0	0.289843	0	0.126724	0	0	0	0	0.160649	0.0117433	0	0	0	0	0	0	0.0110603	0.2
High_PGK1	High_PGK1_51	0	0.161387	0	0	0	0.109598	0	0	0.169243	0.11683	0	0	0	0	0	0	0	0	0	0	0	0.442942
High_PGK1	High_PGK1_52	0.0554696	0.150648	0	0	0	0.0491338	0	0.0884221	0.0240202	0.141214	0	0	0.0800856	0	0	0	0	0	0	0	0	0.411006
High_PGK1	High_PGK1_53	0	0.19	0	0	0	0.0764387	0	0	0.238909	0.0330062	0	0	0.0845823	0	0	0	0	0	0	0	0	0.377064
Low_PGK1	Low_PGK1_46	0	0.222405	0	0	0.124375	0.159029	0	0	0.0198639	0	0	0	0.11582	0.0200069	0	0	0	0	0	0	0	0.3385
Low_PGK1	Low_PGK1_47	0	0.215514	0	0	0	0.338674	0	0	0.0338687	0	0	0	0.0483637	0	0	0	0	0	0	0	0	0.36358
High_PGK1	High_PGK1_54	0	0.331041	0	0	0	0.00170459	0	0	0.126956	0.0392242	0	0	0.0494833	0	0	0	0	0	0	0	0	0.451591
High_PGK1	High_PGK1_55	0	0.100946	0.00561134	0	0	0.298318	0	0	0.0508511	0.0496961	0	0	0.0420879	0	0	0	0	0	0	0	0	0.452489
High_PGK1	High_PGK1_56	0	0.389721	0	0	0	0.067103	0	0	0	0.0857677	0	0	0.0232962	0	0	0	0	0	0	0	0	0.434112
Low_PGK1	Low_PGK1_48	0	0.150275	0	0	0	0.0731675	0	0	0.144603	0.0367647	0	0	0	0	0	0	0	0	0	0	0	0.59519
High_PGK1	High_PGK1_57	0.066057	0.300568	0	0	0	0.10841	0	0.0444523	0	0.0967957	0	0	0.104221	0	0	0	0	0	0	0	0	0.279497
Low_PGK1	Low_PGK1_49	0	0.0719232	0	0	0	0.315417	0	0.04363	0.210696	0	0	0	0	0	0	0	0	0	0	0	0	0.358333
High_PGK1	High_PGK1_58	0	0.188057	0	0	0.0201892	0.31196	0	0	0.103686	0	0	0	0	0	0	0	0	0	0	0	0	0.376109
Low_PGK1	Low_PGK1_50	0	0.290116	0	0	0	0.314294	0	0	0	0	0	0	0.0299455	0	0	0	0	0	0	0	0	0.365645
High_PGK1	High_PGK1_59	0	0.187609	0	0	0	0.113051	0	0	0.191965	0	0	0	0.00675845	0	0	0	0	0	0	0	0	0.500615
High_PGK1	High_PGK1_60	0	0.238471	0	0	0	0.386431	0	0.0363602	0	0	0	0	0.116171	0	0	0	0	0	0	0	0	0.222567
High_PGK1	High_PGK1_61	0	0.171339	0	0	0	0.120735	0	0.00484687	0.042458	0.0762682	0	0	0.00653515	0	0	0	0	0	0	0	0	0.577818
Low_PGK1	Low_PGK1_51	0	0.212426	0	0	0	0.365987	0	0	0	0.00398785	0	0	0.0977446	0	0	0	0	0	0	0	0	0.319855
Low_PGK1	Low_PGK1_52	0	0.348927	0	0	0	0	0	0	0.241139	0.0294585	0	0	0.00517749	0	0	0	0	0	0	0	0	0.375298
Low_PGK1	Low_PGK1_53	0	0.198762	0	0	0	0.242323	0	0	0.0292245	0.0066774	0	0	0.172073	0.0179668	0	0	0	0	0	0	0	0.332973
High_PGK1	High_PGK1_62	0	0.317959	0	0	0.0849445	0	0	0	0.230836	0.00767818	0	0	0.0113602	0	0	0	0	0	0	0	0.0263594	0.320862
High_PGK1	High_PGK1_63	0	0.409898	0	0	0	0.141414	0	0.0964493	0	0	0	0	0.105518	0	0	0	0	0	0	0	0	0.24672
High_PGK1	High_PGK1_64	0	0.265957	0	0	0	0.263198	0	0	0	0.0101723	0	0	0.084274	0	0	0	0	0	0	0	0	0.376398
Low_PGK1	Low_PGK1_54	0	0.253811	0	0	0.0528953	0.302038	0	0	0	0	0.00900505	0	0.107768	0.00706584	0	0	0	0	0	0	0	0.267416
High_PGK1	High_PGK1_65	0	0.173372	0	0	0	0.152189	0	0	0.132722	0.121441	0	0	0.0931831	0.013601	0	0	0	0	0	0	0	0.313493
Low_PGK1	Low_PGK1_55	0	0.190275	0	0	0	0	0.0607357	0.0823335	0	0	0	0	0.218633	0	0	0	0	0	0	0	0	0.448023
Low_PGK1	Low_PGK1_56	0	0.0516423	0.0190001	0.0129418	0	0.217145	0.0289519	0	0.168527	0	0	0	0	0	0	0	0	0	0	0	0.0261892	0.475602
Low_PGK1	Low_PGK1_57	0	0.274895	0	0	0	0.0791353	0	0	0.227843	0	0	0	0.000436975	0	0	0	0	0	0	0	0	0.41769
High_PGK1	High_PGK1_66	0.087735	0.0617446	0	0	0	0.458353	0	0.116738	0	0	0	0	0.0364101	0	0	0	0	0	0	0	0	0.239019
Low_PGK1	Low_PGK1_58	0	0.175103	0	0	0	0.341442	0	0	0.156945	0	0	0	0.0145851	0	0	0	0	0	0	0	0	0.311926
Low_PGK1	Low_PGK1_59	0	0.239239	0	0	0.00251123	0.448752	0	0	0	0.0425076	0	0	0.0503142	0	0	0	0	0	0	0	0	0.216676
Low_PGK1	Low_PGK1_60	0	0.331923	0	0	0.00591833	0.290263	0	0	0	0	0.0378626	0	0.1203	0	0	0	0	0	0	0	0	0.213734
High_PGK1	High_PGK1_67	0	0.231939	0	0.016745	0	0.183591	0.0435407	0.0810477	0	0.0523142	0	0	0.0132845	0	0	0	0	0	0	0	0.0206328	0.356905
Low_PGK1	Low_PGK1_61	0	0.250074	0	0	0	0.187858	0	0	0.0970044	0	0	0	0.0467356	0	0	0	0	0	0	0	0	0.418328
Low_PGK1	Low_PGK1_62	0	0.272944	0	0	0	0.0983652	0	0	0.157331	0	0	0	0.00330956	0	0	0	0	0	0	0	0	0.468051
Low_PGK1	Low_PGK1_63	0	0.210045	0	0	0	0.0497308	0	0	0.145035	0	0	0	0	0	0	0	0	0	0	0	0	0.595189
Low_PGK1	Low_PGK1_64	0	0.0843152	0	0.049958	0	0.345357	0	0	0	0	0	0	0.0977174	0	0	0	0	0	0	0	0	0.422652
Low_PGK1	Low_PGK1_65	0	0.137894	0	0	0	0.0547301	0	0	0.0297707	0	0	0	0.0233215	0	0	0	0	0	0	0	0.022585	0.731699
High_PGK1	High_PGK1_68	0	0.368089	0	0	0.0276787	0.144373	0	0	0	0	0	0	0.17638	0.006684	0	0	0	0	0	0	0	0.276795
High_PGK1	High_PGK1_69	0	0.293389	0	0	0	0.00990193	0	0	0.0634337	0.0692013	0	0	0	0	0	0	0	0	0	0	0	0.564074
High_PGK1	High_PGK1_70	0	0.224721	0	0	0	0.0159132	0	0	0.142982	0.0588996	0	0	0.217666	0.0528904	0	0	0	0	0	0	0	0.286928
High_PGK1	High_PGK1_71	0	0.249887	0	0	0	0.241128	0	0.0135059	0.0754157	0	0	0	0.041971	0	0	0	0	0	0	0	0	0.378092
High_PGK1	High_PGK1_72	0	0.284406	0	0	0	0.16071	0	0.00074102	0.0555058	0	0	0	0.111082	0.0131925	0	0	0	0	0	0	0	0.374363
Low_PGK1	Low_PGK1_66	0	0.20316	0	0	0	0.290684	0	0	0.0511259	0	0	0	0.0139572	0	0	0	0	0	0	0	0	0.441074
High_PGK1	High_PGK1_73	0	0.0806671	0.0349235	0	0.146111	0.226789	0	0	0.0338187	0	0	0	0.0498825	0	0	0	0	0	0	0	0	0.427807
Low_PGK1	Low_PGK1_67	0	0.222336	0	0	0.00258121	0.119892	0	0	0.0558895	0.039593	0	0	0.164807	0	0	0	0	0	0	0	0	0.394901
Low_PGK1	Low_PGK1_68	0	0.255301	0	0	0	0.290462	0	0	0.0428969	0.070205	0	0	0.00354198	0	0	0	0	0	0	0	0	0.337593
Low_PGK1	Low_PGK1_69	0	0.217744	0	0	0	0.104695	0.0600615	0	0.0958293	0.0161117	0	0	0	0	0	0	0	0	0	0	0	0.505559
Low_PGK1	Low_PGK1_70	0	0.262895	0	0	0	0	0	0.0293082	0.177888	0	0	0	0	0	0	0	0	0	0	0	0	0.529909
Low_PGK1	Low_PGK1_71	0	0.244678	0	0	0.0215498	0.232396	0	0	0.0250363	0.00750784	0	0	0.0519871	0	0	0	0	0	0	0	0	0.416846
High_PGK1	High_PGK1_74	0	0.150875	0	0	0	0.157964	0	0	0.124119	0	0	0	0.0384272	0	0	0	0	0	0	0	0	0.528614
Low_PGK1	Low_PGK1_72	0	0.135676	0.0316695	0	0.0823445	0.266414	0	0	0.043672	0.0106957	0	0	0.0487413	0	0	0	0	0	0	0	0	0.380786
Low_PGK1	Low_PGK1_73	0.0483642	0.126446	0	0	0	0.0338505	0	0.0389998	0.11741	0.0553762	0	0	0.148311	0.0254936	0	0	0	0	0	0	0	0.405749
High_PGK1	High_PGK1_75	0	0.187189	0	0	0	0.144096	0	0.011933	0.0581404	0	0	0	0	0	0	0	0	0.057533	0	0	0.0409459	0.500163
Low_PGK1	Low_PGK1_74	0	0.122496	0.013357	0	0.0123692	0.300404	0	0	0.0204583	0	0	0	0.0525822	0	0	0	0	0	0	0	0	0.478334
High_PGK1	High_PGK1_76	0	0.270861	0	0	0.0060073	0.251535	0	0	0	0.00982796	0	0	0.0923098	0	0	0	0	0	0	0	0	0.369459
Low_PGK1	Low_PGK1_75	0	0.217228	0	0.0147724	0	0.307991	0	0.00129431	0.0066999	0	0	0	0.0164617	0	0	0	0	0	0	0	0	0.435553
Low_PGK1	Low_PGK1_76	0	0.155972	0	0	0	0.0180573	0.0446258	0.0704926	0	0.0674559	0	0	0.18895	0	0	0	0	0	0	0	0	0.454446
Low_PGK1	Low_PGK1_77	0	0.293143	0	0	0.00357392	0.184304	0	0	0.00395048	0.0122116	0	0	0.0212684	0	0	0	0	0	0	0	0	0.481548
Low_PGK1	Low_PGK1_78	0	0.345762	0	0	0	0.168791	0	0	0	0.0634207	0	0	0.048949	0	0	0	0	0	0	0	0	0.373077
High_PGK1	High_PGK1_77	0	0.147062	0	0	0.00389563	0.361364	0	0	0	0	0	0	0.0439162	0	0	0	0	0	0	0	0	0.443762
Low_PGK1	Low_PGK1_79	0	0.210181	0	0	0	0.0526071	0	0.06363	0	0.0300063	0	0	0.245662	0.00487329	0	0	0	0	0	0	0	0.39304
High_PGK1	High_PGK1_78	0	0.248826	0	0	0	0.0985111	0	0	0.042318	0	0	0	0.0216311	0	0	0	0	0	0	0	0.00193376	0.58678
High_PGK1	High_PGK1_79	0	0.188608	0	0	0	0.311433	0	0	0	0.0442717	0	0	0.0974786	0	0	0	0	0	0	0	0	0.358209
Low_PGK1	Low_PGK1_80	0	0.201879	0	0	0	0.0343306	0	0	0.15279	0.064406	0	0	0	0	0	0	0	0	0	0	0	0.546594
Low_PGK1	Low_PGK1_81	0	0.17881	0	0	0	0.154011	0	0	0.0861946	0	0	0	0.0193354	0	0	0	0	0	0	0	0	0.561648
High_PGK1	High_PGK1_80	0	0.209764	0	0	0	0.378151	0	0	0.0223509	0	0	0	0.0480925	0	0	0	0	0	0	0	0	0.341642
High_PGK1	High_PGK1_81	0	0.19576	0	0	0	0.107496	0	0	0.139902	0.013639	0	0	0.14263	0.0439968	0	0	0	0	0	0	0	0.356578
High_PGK1	High_PGK1_82	0	0.193923	0	0	0	0.24451	0	0.0447111	0.0243879	0	0	0	0.016195	0	0	0	0	0.00576982	0	0	0.0128899	0.457613
High_PGK1	High_PGK1_83	0	0.283825	0	0	0	0.0701351	0	0.00984561	0	0.107393	0	0	0.102411	0	0	0	0	0	0	0	0	0.426391
High_PGK1	High_PGK1_84	0	0.340868	0	0	0.0173896	0.236286	0	0	0	0	0	0	0.0964888	0	0	0	0	0	0	0	0	0.308967
Low_PGK1	Low_PGK1_82	0	0.274738	0	0	0	0	0	0.0315834	0.146524	0	0	0	0.120748	0.0138486	0	0	0	0	0	0	0	0.412558
High_PGK1	High_PGK1_85	0	0.224171	0	0	0	0.182211	0	0	0.222805	0	0	0	0.0267302	0	0	0	0	0	0	0	0	0.344082
Low_PGK1	Low_PGK1_83	0	0.237553	0	0	0	0.272984	0	0	0	0	0	0	0.0955616	0	0	0	0	0	0	0	0	0.393902
Low_PGK1	Low_PGK1_84	0	0.242212	0	0	0	0	0	0	0.22282	0.0552528	0	0	0	0	0	0	0	0	0	0	0	0.479715
Low_PGK1	Low_PGK1_85	0	0.246701	0	0	0	0.0591754	0.072707	0	0.0835014	0.0621312	0	0	0	0	0	0	0	0.0376161	0	0	0.0149862	0.423181
High_PGK1	High_PGK1_86	0	0.24994	0	0	0	0.21788	0	0	0.0114931	0	0	0	0.102304	0	0	0	0	0	0	0	0	0.418383
Low_PGK1	Low_PGK1_86	0	0.379369	0	0	0	0.0890962	0	0	0.116978	0	0	0	0.0792888	0	0	0	0	0	0	0	0	0.335268
Low_PGK1	Low_PGK1_87	0	0.256135	0	0	0	0	0	0	0.349333	0.023188	0	0	0	0	0	0	0	0	0	0	0	0.371344
High_PGK1	High_PGK1_87	0	0.199499	0	0	0	0.170377	0	0.042489	0.00264678	0	0	0	0.0264426	0	0	0	0	0	0	0	0	0.558546
Low_PGK1	Low_PGK1_88	0	0.230662	0	0.0120502	0	0	0.0137344	0.0758762	0.139479	0.0802572	0	0	0	0	0	0	0	0	0	0	0.000221684	0.447719
Low_PGK1	Low_PGK1_89	0	0.271767	0	0	0	0.255799	0	0.0512334	0	0	0	0	0.0595324	0	0	0	0	0	0	0	0	0.361669
Low_PGK1	Low_PGK1_90	0	0.245545	0.00468824	0	0.101803	0	0	0.0716463	0	0	0	0	0.0356716	0	0	0	0	0	0	0	0	0.540646
Low_PGK1	Low_PGK1_91	0	0.264316	0	0	0	0.21843	0	0.0463022	0.12906	0.0351647	0	0	0	0	0	0	0	0	0	0	0.0102069	0.29652
Low_PGK1	Low_PGK1_92	0	0.171963	0	0	0	0.350138	0	0	0	0	0.00341064	0	0.203384	0	0	0	0	0	0	0	0	0.271104
Low_PGK1	Low_PGK1_93	0	0.130308	0	0	0	0.111514	0.00114146	0.109937	0	0.0670541	0	0	0.00133031	0	0	0	0	0.0366474	0	0	0.0140579	0.528011
High_PGK1	High_PGK1_88	0	0.24321	0	0	0	0.133502	0	0	0.178668	0	0	0	0.118768	0.0173514	0	0	0	0	0	0	0	0.308501
Low_PGK1	Low_PGK1_94	0	0.328669	0	0	0	0.370857	0	0	0.0151932	0	0	0	0.035883	0	0	0	0	0	0	0	0	0.249398
Low_PGK1	Low_PGK1_95	0	0.214214	0	0	0.0382629	0.378059	0	0	0	0.0288726	0	0	0.0303588	0	0	0	0	0	0	0	0	0.310232
Low_PGK1	Low_PGK1_96	0	0.175212	0	0.0239049	0	0.0954992	0	0	0.166246	0	0	0	0.125665	0	0	0	0	0	0	0	0	0.413472
High_PGK1	High_PGK1_89	0	0.111897	0	0.124162	0	0.339078	0	0.0608034	0	0	0	0	0.115171	0	0	0	0	0.0488877	0	0	0	0.2
Low_PGK1	Low_PGK1_97	0	0.185596	0	0.0764645	0	0.195781	0	0	0.0437726	0	0	0	0	0	0	0	0	0	0	0	0.0235056	0.47488
Low_PGK1	Low_PGK1_98	0	0.168412	0	0	0	0.158581	0	0.101288	0	0	0	0	0.0436099	0	0	0	0	0	0	0	0.0247197	0.503388
High_PGK1	High_PGK1_90	0	0.334854	0	0	0	0.0338617	0	0	0.187838	0	0	0	0.036921	0	0	0	0	0	0	0	0	0.406525
Low_PGK1	Low_PGK1_99	0	0.250374	0	0	0	0.18237	0	0.136416	0	0.0623816	0	0	0.100858	0.0117132	0	0	0	0	0	0	0	0.255887
Low_PGK1	Low_PGK1_100	0	0.0733948	0.0141429	0	0	0.166781	0	0	0.146558	0.0249216	0	0	0	0	0	0	0	0	0	0	0	0.574202
High_PGK1	High_PGK1_91	0	0.202307	0	0	0	0.167347	0	0	0.0546454	0	0	0	0.0174689	0	0	0	0	0	0	0	0.00750689	0.550724
High_PGK1	High_PGK1_92	0	0.274297	0	0	0	0.157108	0	0	0.0544277	0.0115715	0	0	0	0	0	0	0	0	0	0	0.0136087	0.488987
High_PGK1	High_PGK1_93	0	0.231403	0	0	0	0.206643	0	0	0.087942	0	0	0	0.144975	0.0382146	0	0	0	0	0	0	0	0.290822
Low_PGK1	Low_PGK1_101	0	0.295987	0	0	0	0.395535	0	0	0	0	0	0	0.0821729	0	0	0	0	0	0	0	0	0.226305
Low_PGK1	Low_PGK1_102	0	0.16751	0	0	0	0.243859	0	0	0.0370214	0.0274834	0	0	0.12395	0	0	0	0	0	0	0	0	0.400176
Low_PGK1	Low_PGK1_103	0	0.19913	0	0	0	0.205048	0.026231	0.167325	0	0.0894431	0	0	0	0	0	0	0	0.0718369	0	0	0.00893031	0.232056
High_PGK1	High_PGK1_94	0	0.185674	0	0	0	0.168544	0.0299283	0	0.0916546	0	0	0	0.00104809	0	0	0	0	0	0	0	0	0.523151
High_PGK1	High_PGK1_95	0	0.237613	0	0	0.0127959	0.0764007	0	0	0	0.0661708	0	0	0.0605643	0	0	0	0	0	0	0	0	0.546455
High_PGK1	High_PGK1_96	0	0.211879	0	0	0	0.110866	0	0	0.196003	0	0	0	0	0	0	0	0	0	0	0	0	0.481252
High_PGK1	High_PGK1_97	0	0.111638	0.00359023	0	0	0.307017	0	0	0.0188084	0	0	0	0.0574894	0	0	0	0	0	0	0	0	0.501457
Low_PGK1	Low_PGK1_104	0	0.303671	0	0.0130535	0	0.0151812	0	0	0.323524	0	0	0	0.027717	0	0	0	0	0	0	0	0	0.316853
Low_PGK1	Low_PGK1_105	0	0.276448	0	0	0	0.180686	0	0	0.071561	0	0	0	0.0637639	0	0	0	0	0	0	0	0	0.407541
Low_PGK1	Low_PGK1_106	0	0.115085	0	0	0	0.338634	0	0	0.0488616	0	0	0	0.0390638	0	0	0	0	0	0	0	0	0.458356
High_PGK1	High_PGK1_98	0	0.10743	0	0	0	0.0629523	0	0	0.164578	0	0	0	0	0	0	0	0	0	0	0	0.0433005	0.621739
High_PGK1	High_PGK1_99	0	0.178451	0	0	0	0.173572	0	0	0.161585	0	0	0	0.0486605	0	0	0	0	0	0	0	0	0.437731
Low_PGK1	Low_PGK1_107	0	0.0650802	0.0270413	0	0.051337	0.251852	0	0	0.0392735	0	0	0	0.146655	0	0	0	0	0	0	0	0	0.418761
High_PGK1	High_PGK1_100	0	0.245846	0	0	0	0.25355	0	0	0.0251854	0.0114194	0	0	0.108689	0.00203315	0	0	0	0	0	0	0	0.353277
High_PGK1	High_PGK1_101	0	0.326469	0	0	0.0396607	0.21518	0	0.0108302	0	0	0	0	0.108292	0.00165406	0	0	0	0	0	0	0	0.297914
Low_PGK1	Low_PGK1_108	0	0.138867	0.00854468	0	0	0	0	0	0.164647	0	0	0	0.00261633	0	0	0	0	0	0	0	0	0.685326
Low_PGK1	Low_PGK1_109	0	0.240689	0	0	0	0	0.054213	0.163447	0	0.0654128	0	0	0	0	0	0	0	0	0	0	0	0.476238
Low_PGK1	Low_PGK1_110	0	0.2419	0	0	0.099439	0.278583	0	0	0	0	0	0	0.059599	0	0	0	0	0	0	0	0	0.320478
High_PGK1	High_PGK1_102	0	0.226069	0	0	0	0.227967	0	0	0.0689881	0	0	0	0.126267	0.0157189	0	0	0	0	0	0	0	0.33499
High_PGK1	High_PGK1_103	0	0.157867	0	0	0	0.139234	0	0	0.218414	0.0270449	0	0	0.0513203	0	0	0	0	0	0	0	0	0.406119
Low_PGK1	Low_PGK1_111	0	0.25529	0	0	0	0.0938473	0	0	0.0704386	0	0	0	0.0819447	0	0	0	0	0.0169655	0	0	0	0.481514
Low_PGK1	Low_PGK1_112	0	0.18483	0	0	0	0	0	0	0.160592	0.0937033	0	0	0.0866654	0	0	0	0	0.0223483	0	0	0	0.451861
Low_PGK1	Low_PGK1_113	0	0.101978	0.0294923	0	0	0.357119	0	0	0.0200461	0	0	0	0.012866	0	0	0	0	0	0	0	0	0.478498
Low_PGK1	Low_PGK1_114	0	0.236631	0	0	0	0	0.0225766	0.00657697	0.044008	0	0	0	0.136945	0	0	0	0.0327979	0	0	0	0.0362835	0.484181
Low_PGK1	Low_PGK1_115	0	0.333402	0	0	0.0482824	0.162881	0	0	0	0.082234	0	0	0.0596049	0	0	0	0	0	0	0	0	0.313596
High_PGK1	High_PGK1_104	0	0.272704	0	0	0	0	0	0.000706728	0.273335	0	0	0	0	0	0	0	0	0	0	0	0	0.453253
Low_PGK1	Low_PGK1_116	0	0.183733	0	0	0	0.0916903	0	0.0680896	0	0.138609	0	0	0	0	0	0	0	0	0	0	0.0331691	0.484709
High_PGK1	High_PGK1_105	0	0.528782	0	0	0	0	0	0.0395882	0.0725625	0	0	0	0.108318	0.0151191	0	0	0	0	0	0	0	0.23563
Low_PGK1	Low_PGK1_117	0	0.188933	0	0	0	0.0336459	0	0.114278	0	0	0	0	0.0162339	0	0	0	0	0	0	0	0	0.646909
Low_PGK1	Low_PGK1_118	0	0.353107	0	0	0.0839101	0.238618	0	0.0289327	0	0	0	0	0.0422239	0	0	0	0	0	0	0	0	0.253208
Low_PGK1	Low_PGK1_119	0	0.333062	0	0	0	0	0.0541532	0	0.067637	0	0	0	0	0	0	0	0.0532041	0	0	0	0.00998819	0.481956
High_PGK1	High_PGK1_106	0	0.192527	0	0	0	0.110813	0.119347	0	0.0661935	0.0886388	0	0	0	0	0	0	0	0	0	0	0.0492276	0.373254
High_PGK1	High_PGK1_107	0	0.313156	0	0	0	0	0	0.0158373	0.0519621	0.076265	0	0	0.103371	0.00202018	0	0	0	0	0	0	0	0.437388
High_PGK1	High_PGK1_108	0	0.295663	0	0.0697926	0	0.218155	0	0	0.105951	0	0	0	0.0056428	0	0	0	0	0	0	0	0	0.304795
Low_PGK1	Low_PGK1_120	0	0.198954	0	0	0.0821316	0.131659	0	0	0.0387499	0.0782676	0	0	0.0354145	0	0	0	0	0	0	0	0	0.434824
High_PGK1	High_PGK1_109	0	0.275411	0	0	0	0.328728	0.0434737	0.0446687	0	0	0	0	0	0	0	0	0	0	0	0	0.0151407	0.292579
High_PGK1	High_PGK1_110	0	0.107938	0	0.0455453	0	0.158783	0	0.00454336	0.172937	0	0	0	0.083079	0	0	0	0	0	0	0	0	0.427174
Low_PGK1	Low_PGK1_121	0	0.201565	0	0	0	0.11658	0	0	0.160728	0.01733	0	0	0.178738	0.0115953	0	0	0	0	0	0	0	0.313463
Low_PGK1	Low_PGK1_122	0	0.368177	0	0	0	0.0119782	0	0.00926487	0	0.00218603	0	0	0	0	0	0	0	0	0	0	0	0.608394
Low_PGK1	Low_PGK1_123	0	0.0868257	0.0428556	0	0.0247174	0.415983	0	0	0.0032901	0	0	0	0.0936112	0	0	0	0	0	0	0	0	0.332717
Low_PGK1	Low_PGK1_124	0	0.239571	0	0	0.0414128	0	0	0.0499752	0.0120527	0	0	0	0.0246804	0	0	0	0	0.0849353	0	0	0.0177857	0.529587
Low_PGK1	Low_PGK1_125	0	0.190095	0	0	0	0.457946	0	0	0	0	0	0	0.0501904	0	0	0	0	0	0	0	0	0.301768
High_PGK1	High_PGK1_111	0	0.323927	0	0	0	0.261792	0	0	0	0.00914932	0	0	0.0629239	0	0	0	0	0	0	0	0	0.342208
Low_PGK1	Low_PGK1_126	0	0.0794229	0.00423626	0	0	0.171577	0	0	0.195694	0	0	0	0.0454127	0	0	0	0	0	0	0	0	0.503657
High_PGK1	High_PGK1_112	0	0.346024	0	0	0	0.0107982	0.0715267	0	0.133795	0.0839493	0	0	0	0	0	0	0	0	0	0	0.0263781	0.327529
High_PGK1	High_PGK1_113	0	0.438002	0	0	0	0.054659	0	0	0.0754589	0	0	0	0.124961	0.00938852	0	0	0	0	0	0	0	0.29753
High_PGK1	High_PGK1_114	0	0.215855	0	0	0	0.23891	0	0	0.0212848	0	0	0	0	0	0	0	0	0.00200698	0	0	0.0228492	0.499094
High_PGK1	High_PGK1_115	0	0.174494	0	0	0	0.0208117	0	0.0126471	0.0727109	0.0137993	0	0	0.0409889	0	0	0	0	0	0	0	0	0.664549
Low_PGK1	Low_PGK1_127	0	0.216948	0	0	0.0254022	0.278263	0	0	0	0	0	0	0.10008	0	0	0	0	0	0	0	0	0.379307
Low_PGK1	Low_PGK1_128	0	0.221477	0	0.0601491	0	0.053651	0	0	0.239003	0.0269946	0	0	0	0	0	0	0	0.0542422	0	0	0.0407903	0.303693
High_PGK1	High_PGK1_116	0	0.266995	0	0	0	0.317429	0	0.0930128	0	0	0	0	0.0763997	0	0	0	0	0	0	0	0	0.246163
Low_PGK1	Low_PGK1_129	0	0.164841	0	0	0	0.452165	0	0	0	0	0	0	0.124124	0	0	0	0	0	0	0	0	0.25887
Low_PGK1	Low_PGK1_130	0	0.160233	0	0	0	0.0658008	0	0	0.125694	0	0	0	0	0	0	0	0	0	0	0	0	0.648272
Low_PGK1	Low_PGK1_131	0	0.168496	0	0	0	0.233343	0.108864	0	0.0515776	0.0287483	0	0	0	0	0	0	0	0	0	0	0.0227873	0.386184
Low_PGK1	Low_PGK1_132	0	0.326003	0	0	0	0.100998	0	0	0.0889659	0.0451957	0	0	0	0	0	0	0	0	0	0	0	0.438838
Low_PGK1	Low_PGK1_133	0	0.208586	0	0	0	0.235169	0	0	0.095885	0	0	0	0	0	0	0	0	0	0	0	0	0.46036
Low_PGK1	Low_PGK1_134	0	0.0590156	0.000352677	0	0	0	0.054824	0.0732615	0	0	0	0	0.405108	0	0	0	0	0	0	0	0.0119227	0.395516
Low_PGK1	Low_PGK1_135	0	0.142104	0	0	0.0339343	0.205839	0	0	0.0356886	0.0696304	0	0	0.0425027	0	0	0	0	0	0	0	0	0.470301
High_PGK1	High_PGK1_117	0	0.20029	0	0	0	0.105192	0	0	0.0511991	0.064938	0	0	0	0	0	0	0	0	0	0	0	0.578381
Low_PGK1	Low_PGK1_136	0	0.149539	0	0	0.041407	0.20526	0	0	0.0157131	0	0	0	0.192942	0	0	0	0	0	0	0	0	0.395139
High_PGK1	High_PGK1_118	0	0.241858	0	0	0	0.195959	0	0	0.0795633	0.0501822	0	0	0.0506866	0	0	0	0	0	0	0	0	0.381752
Low_PGK1	Low_PGK1_137	0	0.191413	0	0	0	0.145459	0	0	0.135453	0	0	0	0	0	0	0	0	0	0	0	0.00243386	0.525241
High_PGK1	High_PGK1_119	0	0.282046	0	0	0	0.257589	0	0	0.118051	0	0	0	0.0232093	0	0	0	0	0	0	0	0	0.319105
High_PGK1	High_PGK1_120	0	0.289417	0	0	0	0.202259	0	0.00186184	0.112257	0	0	0	0.01983	0	0	0	0	0	0	0	0	0.374376
High_PGK1	High_PGK1_121	0	0.167464	0	0	0	0.137391	0	0.0271898	0.155184	0	0	0	0.0399268	0	0	0	0	0	0	0	0	0.472845
Low_PGK1	Low_PGK1_138	0	0.048012	0.0253482	0	0	0.0472987	0	0.00450915	0.175401	0	0	0	0	0	0	0	0.022949	0	0	0	0	0.676482
Low_PGK1	Low_PGK1_139	0	0.224913	0	0.156129	0	0	0.062921	0.178334	0.00221498	0	0	0	0.0140782	0	0	0	0	0.0369891	0	0	0	0.324421
High_PGK1	High_PGK1_122	0	0.189089	0	0	0	0.355024	0	0	0.0141849	0	0	0	0.0983014	0.00745023	0	0	0	0	0	0	0	0.335951
High_PGK1	High_PGK1_123	0	0.232254	0	0	0.0302794	0.0559161	0	0	0.0880722	0.076687	0	0	0.0843141	0	0	0	0	0	0	0	0	0.432477
High_PGK1	High_PGK1_124	0	0.306894	0	0	0	0.0256869	0	0.00910338	0.0854985	0	0	0	0.171779	0.0134597	0	0	0	0	0	0	0	0.387579
Low_PGK1	Low_PGK1_140	0	0.296709	0	0	0	0.250795	0	0.00941593	0	0	0.0132328	0	0.170942	0	0	0	0	0	0	0	0	0.258906
High_PGK1	High_PGK1_125	0	0.297675	0	0	0.0539859	0	0	0	0.123734	0	0	0	0.110118	0.0272038	0	0	0	0	0	0	0	0.387284
High_PGK1	High_PGK1_126	0	0.194712	0	0	0	0.00225158	0.045958	0.136886	0.0563134	0.00307184	0	0	0	0	0	0	0	0	0	0	0	0.560807
High_PGK1	High_PGK1_127	0	0.181935	0	0	0	0.313344	0	0	0	0.00795558	0	0	0.0658856	0	0	0	0	0	0	0	0	0.43088
High_PGK1	High_PGK1_128	0	0.0911205	0.0360379	0	0.00492431	0.294598	0	0	0.107968	0	0	0	0.016616	0	0	0	0	0	0	0	0	0.448736
Low_PGK1	Low_PGK1_141	0	0.117663	0	0.0946042	0	0.0269269	0	0.0783305	0.0561945	0	0	0	0	0	0	0	0	0.0411904	0	0	0.00320209	0.581889
High_PGK1	High_PGK1_129	0	0.279406	0	0	0	0	0.12458	0.0302466	0	0.1096	0	0	0.0924267	0	0	0	0	0	0	0	0	0.363741
Low_PGK1	Low_PGK1_142	0	0.12468	0	0	0.185625	0.0336519	0	0	0.0937497	0	0	0	0.0791634	0	0	0	0	0	0	0	0	0.48313
High_PGK1	High_PGK1_130	0	0.319656	0	0	0	0.25065	0	0	0.00413191	0	0	0	0.0265916	0	0	0	0	0	0	0	0	0.39897
High_PGK1	High_PGK1_131	0	0.0851444	0	0	0	0.143902	0	0.094324	0.106087	0	0	0	0.0194892	0	0	0	0	0	0	0	0.021711	0.529342
High_PGK1	High_PGK1_132	0	0.182006	0	0	0	0.120609	0	0	0.136787	0	0	0	0.0375838	0	0	0	0	0	0	0	0	0.523014
Low_PGK1	Low_PGK1_143	0	0.279168	0	0	0	0.257516	0	0.0290663	0.0390795	0	0	0	0.0719105	0	0	0	0	0	0	0	0	0.32326
Low_PGK1	Low_PGK1_144	0	0.179103	0	0	0	0.158653	0.0194702	0	0.0967391	0	0	0	0.0312131	0	0	0	0	0	0	0	0.00211925	0.512702
High_PGK1	High_PGK1_133	0	0.189739	0	0	0	0	0	0	0.310353	0	0	0	0.07	0.00247245	0	0	0	0	0	0	0	0.427436
High_PGK1	High_PGK1_134	0.0418205	0.191891	0	0	0.0148146	0.384447	0.0180622	0	0	0	0	0	0.07	0.00854753	0	0	0	0	0	0	0	0.270417
High_PGK1	High_PGK1_135	0	0.151525	0	0.0131915	0	0.302662	0	0	0.178467	0.0217553	0	0	0.0389052	0	0	0	0	0	0	0	0	0.293493
High_PGK1	High_PGK1_136	0	0.106676	0.00731739	0	0	0.297017	0	0	0.0594527	0	0	0	0.0585017	0	0	0	0	0	0	0	0	0.471035
Low_PGK1	Low_PGK1_145	0	0.291371	0	0.0181164	0	0.096413	0	0	0.222187	0	0	0	0	0	0	0	0	0	0	0	0	0.371913
High_PGK1	High_PGK1_137	0	0.196987	0	0	0.0706951	0	0	0	0.190206	0.0359905	0	0	0	0	0	0	0	0	0	0	0	0.506121
High_PGK1	High_PGK1_138	0	0.202763	0	0	0.0212926	0.319813	0	0.064525	0	0	0	0	0.0379301	0	0	0	0	0	0	0	0	0.353676
High_PGK1	High_PGK1_139	0	0.136887	0	0	0.0215032	0.28536	0	0	0.0370942	0.01904	0	0	0.0406075	0	0	0	0	0	0	0	0	0.459509
High_PGK1	High_PGK1_140	0	0.291318	0	0	0	0.221433	0	0	0.0794393	0.0013982	0	0	0.041441	0	0	0	0	0	0	0	0	0.364971
High_PGK1	High_PGK1_141	0	0.356918	0	0	0	0	0	0.0342655	0.0869429	0.0198278	0	0	0.0407673	0	0	0	0	0	0	0	0	0.461278
High_PGK1	High_PGK1_142	0	0.133626	0.00609643	0	0	0.484005	0	0	0	0	0	0	0.0565911	0	0	0	0	0	0	0	0	0.319681
Low_PGK1	Low_PGK1_146	0	0.259221	0	0	0	0	0	0	0.113182	0.0377158	0	0	0.128311	0.0196351	0	0	0	0	0	0	0	0.441935
Low_PGK1	Low_PGK1_147	0	0.257703	0	0	0.020857	0.233117	0	0	0	0	0	0	0.101571	0	0	0	0	0	0	0	0	0.386752
Low_PGK1	Low_PGK1_148	0	0.133303	0	0	0	0.335589	0	0.0402931	0.0938882	0	0	0	0.0861187	0	0	0	0	0	0	0	0	0.310809
High_PGK1	High_PGK1_143	0	0.330261	0	0	0.0164155	0.0597397	0	0.018587	0	0	0	0	0.140042	0.018152	0	0	0	0	0	0	0	0.416803
High_PGK1	High_PGK1_144	0	0.196278	0	0	0	0.187458	0.0371593	0.0120244	0	0	0	0	0.00858463	0	0	0	0	0	0	0	0	0.558496
High_PGK1	High_PGK1_145	0.0609825	0.0475036	0	0	0	0.0509322	0	0.0279481	0	0.106258	0	0	0.1391	0.00167867	0	0	0	0	0	0	0	0.565597
High_PGK1	High_PGK1_146	0	0.176544	0	0	0	0.00583796	0.146225	0	0.146723	0.0587638	0	0	0.0621661	0	0	0	0	0	0	0	0.0158796	0.387861
High_PGK1	High_PGK1_147	0	0.292716	0	0	0	0.21604	0	0.00262337	0.146639	0	0	0	0	0	0	0	0	0	0	0	0	0.341983
High_PGK1	High_PGK1_148	0	0.221071	0	0	0.12204	0.334753	0	0	0	0	0	0	0.045011	0	0	0	0	0	0	0	0	0.277126
Low_PGK1	Low_PGK1_149	0	0.352581	0	0	0	0.0734224	0	0	0.11297	0.0510226	0	0	0.0436921	0	0	0	0	0	0	0	0	0.366312
High_PGK1	High_PGK1_149	0	0.283726	0	0	0	0.29465	0	0	0	0	0	0	0.0458845	0	0	0	0	0	0	0	0	0.37574
Low_PGK1	Low_PGK1_150	0	0.192834	0	0	0	0.362221	0	0	0	0	0	0	0.0885992	0	0	0	0	0	0	0	0	0.356345
Low_PGK1	Low_PGK1_151	0	0.28102	0	0	0	0.376162	0	0.00421643	0	0	0	0	0.070839	0	0	0	0	0	0	0	0	0.267762
Low_PGK1	Low_PGK1_152	0	0.0630272	0	0.158859	0	0.233382	0	0	0.164187	0	0	0	0.104804	0.00945359	0	0	0	0	0	0	0	0.266287
High_PGK1	High_PGK1_150	0	0.246105	0	0	0	0.0726762	0	0.101437	0	0	0	0	0	0	0	0	0	0	0	0	0	0.579781
Low_PGK1	Low_PGK1_153	0	0.282063	0	0	0	0.119168	0.00831031	0	0.228969	0.00687197	0	0	0.00148831	0	0	0	0	0	0	0	0	0.35313
High_PGK1	High_PGK1_151	0	0.174192	0	0	0	0.274355	0	0	0.149235	0	0	0	0.0140507	0	0	0	0	0	0	0	0	0.388167
Low_PGK1	Low_PGK1_154	0	0.229061	0	0	0	0	0	0	0.171518	0.0842816	0	0	0.0485301	0	0	0	0	0	0	0	0	0.46661
High_PGK1	High_PGK1_152	0	0.210066	0	0	0	0.10109	0	0	0.152683	0	0	0	0.0163242	0	0	0	0	0	0	0	0	0.519836
Low_PGK1	Low_PGK1_155	0	0.133881	0.0168613	0	0.0448464	0.271044	0	0	0.0102503	0.00720884	0	0	0.0456362	0	0	0	0	0	0	0	0	0.470272
High_PGK1	High_PGK1_153	0	0.246884	0	0	0.0536335	0.375836	0	0	0.000278869	0	0	0	0.00823443	0	0	0	0	0	0	0	0	0.315132
High_PGK1	High_PGK1_154	0	0.252622	0	0	0	0.321319	0.00872418	0.0282538	0	0	0	0	0.149367	0	0	0	0	0	0	0	0	0.239714
High_PGK1	High_PGK1_155	0	0.239603	0	0	0.00936055	0.39635	0	0.015325	0	0.00559796	0	0	0.0374581	0	0	0	0	0	0	0	0	0.296305
High_PGK1	High_PGK1_156	0	0.297894	0	0	0	0	0	0	0.228087	0	0	0	0.0464808	0	0	0	0	0	0	0	0	0.427539
High_PGK1	High_PGK1_157	0	0.232978	0	0	0	0.223329	0	0.0853898	0.025336	0	0	0	0.0919553	0	0	0	0	0	0	0	0	0.341012
High_PGK1	High_PGK1_158	0	0.173643	0	0	0	0.294279	0	0	0.0413302	0.00572271	0	0	0.0671975	0	0	0	0	0	0	0	0	0.417827
High_PGK1	High_PGK1_159	0	0.186885	0	0	0	0.0596495	0	0.0158753	0.0177212	0	0	0	0.0331713	0	0	0	0	0	0	0	0	0.686698
Low_PGK1	Low_PGK1_156	0	0.301533	0	0	0	0.190601	0	0	0.0340369	0.0384142	0	0	0.0539035	0	0	0	0	0	0	0	0	0.381511
High_PGK1	High_PGK1_160	0	0.209365	0	0	0	0.174543	0	0	0	0.0519889	0	0	0.166301	0	0	0	0	0	0	0	0	0.397803
Low_PGK1	Low_PGK1_157	0	0.146856	0	0	0	0.1597	0.000778838	0	0.0879601	0	0	0	0.190071	0	0	0	0	0	0	0	0.0173264	0.397307
High_PGK1	High_PGK1_161	0	0.276026	0	0	0	0	0	0	0.188644	0.0334377	0	0	0.0734788	0	0	0	0	0	0	0	0	0.428414
Low_PGK1	Low_PGK1_158	0	0.175581	0	0	0	0.0156145	0	0.0586451	0.135445	0	0	0	0	0	0	0	0	0	0	0	0	0.614715
High_PGK1	High_PGK1_162	0	0.211133	0	0	0	0.333434	0	0	0.0245108	0.00856102	0	0	0	0	0	0	0	0	0	0	0	0.42236
Low_PGK1	Low_PGK1_159	0	0.210319	0	0	0	0.159891	0	0.0314834	0.0799401	0	0	0	0.136112	0	0	0	0	0	0	0	0	0.382255
High_PGK1	High_PGK1_163	0	0.15602	0	0	0	0.170444	0	0	0.144965	0	0	0	0	0	0	0	0	0	0	0	0.0152521	0.513319
Low_PGK1	Low_PGK1_160	0	0.253463	0	0	0	0.0759254	0	0.00808931	0.100716	0	0	0	0.12263	0.000622911	0	0	0	0	0	0	0	0.438553
High_PGK1	High_PGK1_164	0	0.186979	0	0	0	0.372579	0.00176246	0	0	0.0115573	0	0	0.0960546	0	0	0	0	0	0	0	0	0.331067
High_PGK1	High_PGK1_165	0	0.0810974	0	0	0	0.0113596	0	0	0.0223368	0	0	0	0.0696398	0	0	0	0	0	0	0	0.0239115	0.791655
Low_PGK1	Low_PGK1_161	0	0.211001	0	0	0.00349202	0.130672	0	0	0.0127136	0.0808871	0	0	0.147967	0.00381408	0	0	0	0	0	0	0	0.409454
High_PGK1	High_PGK1_166	0	0.115694	0.0134653	0	0.140462	0.215336	0	0	0.0609118	0	0	0	0.0522792	0	0	0	0	0	0	0	0	0.401852
High_PGK1	High_PGK1_167	0	0.171439	0	0	0	0.0644572	0	0	0.134511	0.0403775	0	0	0.0514656	0	0	0	0	0	0	0	0	0.537749
Low_PGK1	Low_PGK1_162	0	0.255014	0	0	0	0.023534	0	0	0.140624	0	0	0	0.0410336	0	0	0	0	0	0	0	0.010815	0.528979
Low_PGK1	Low_PGK1_163	0	0.198931	0	0	0	0.295703	0	0.0245729	0	0	0	0	0.0678561	0	0	0	0	0	0	0	0	0.412937
Low_PGK1	Low_PGK1_164	0	0.166949	0	0	0	0.189329	0	0.0220931	0.0270662	0	0	0	0.0329425	0	0	0	0	0.051741	0	0	0	0.509879
Low_PGK1	Low_PGK1_165	0	0.26294	0	0	0	0.040148	0	0	0.177039	0.0286918	0	0	0.0618373	0	0	0	0	0	0	0	0	0.429344
High_PGK1	High_PGK1_168	0	0.219702	0	0	0	0.0208131	0	0.0359452	0.0812916	0	0	0	0.0353967	0	0	0	0	0	0	0	0	0.606851
Low_PGK1	Low_PGK1_166	0	0.158203	0	0	0	0.121782	0	0	0	0.0967481	0	0	0.10253	0	0	0	0	0	0	0	0	0.520738
High_PGK1	High_PGK1_169	0	0.270182	0	0	0	0.101384	0	0	0.0531251	0	0	0	0.0515326	0	0	0	0	0	0	0	0.0283428	0.495433
Low_PGK1	Low_PGK1_167	0	0.190486	0	0	0	0.161448	0	0.0711857	0.127657	0	0	0	0.0262563	0	0	0	0	0.0178711	0	0	0.00644334	0.398653
High_PGK1	High_PGK1_170	0	0.356268	0	0	0	0.0172222	0	0	0.164255	0	0	0	0.0417975	0	0	0	0	0	0	0	0	0.420457
High_PGK1	High_PGK1_171	0	0.197761	0	0	0	0.172242	0	0	0.0549929	0	0	0	0.0431302	0	0	0	0	0	0	0	0	0.531873
High_PGK1	High_PGK1_172	0	0.345789	0	0	0	0.261826	0	0	0	0.062752	0	0	0.0990664	0	0	0	0	0	0	0	0	0.230566
Low_PGK1	Low_PGK1_168	0	0.171281	0	0	0	0.154056	0	0	0.0802768	0	0	0	0	0	0	0	0	0	0	0	0.041145	0.553241
Low_PGK1	Low_PGK1_169	0	0.242521	0	0	0.196383	0	0	0	0.0684591	0.0223824	0	0	0.0801786	0	0	0	0	0	0	0	0	0.390077
High_PGK1	High_PGK1_173	0	0.283512	0	0	0.0911836	0.174358	0	0.00593246	0.018375	0.0256973	0	0	0.107412	0.0158175	0	0	0	0	0	0	0	0.277712
Low_PGK1	Low_PGK1_170	0.00859334	0.136354	0	0	0	0.0967042	0	0	0.0574732	0	0	0	0.0488588	0	0	0	0	0	0	0	0.0266705	0.625346
High_PGK1	High_PGK1_174	0	0.21131	0	0	0	0.165633	0	0.0832899	0	0.00793437	0	0	0.0745247	0	0	0	0	0	0	0	0.00397205	0.453335
Low_PGK1	Low_PGK1_171	0	0.113045	0	0	0	0.127672	0	0.112489	0.0323703	0	0	0	0.18619	0	0	0	0	0.0420223	0	0	0	0.386211
High_PGK1	High_PGK1_175	0	0.263216	0	0	0	0.121307	0	0.064807	0	0.0393727	0	0	0.0421651	0	0	0	0	0	0	0	0	0.469132
High_PGK1	High_PGK1_176	0	0.204663	0	0	0	0.0722323	0	0.0391711	0.0691653	0	0	0	0	0	0	0	0	0	0	0	0.0166502	0.598118
Low_PGK1	Low_PGK1_172	0	0.176456	0	0	0	0.0534427	0	0	0.025114	0.079306	0	0	0	0	0	0	0	0	0	0	0	0.665682
High_PGK1	High_PGK1_177	0	0.258898	0	0	0	0.300776	0	0.014323	0	0	0.0365177	0	0.0858987	0	0	0	0	0	0	0	0	0.303587
Low_PGK1	Low_PGK1_173	0	0.230988	0	0	0	0.0974517	0	0	0.20948	0	0	0	0	0	0	0	0	0.00890685	0	0	0	0.453174
High_PGK1	High_PGK1_178	0	0.13341	0.016029	0	0	0.184416	0	0	0.164869	0	0	0	0.0487593	0	0	0	0	0	0	0	0	0.452515
Low_PGK1	Low_PGK1_174	0	0.146942	0	0	0	0.2364	0	0	0.176212	0	0	0	0.0334891	0	0	0	0	0	0	0	0	0.406957
High_PGK1	High_PGK1_179	0	0.247451	0	0	0	0.243879	0	0.0441414	0	0	0	0	0.114759	0.00774183	0	0	0	0	0	0	0	0.342028
Low_PGK1	Low_PGK1_175	0	0.255525	0	0	0.144481	0.206207	0	0	0.0150392	0	0	0	0.0126668	0	0	0	0	0	0	0	0	0.366081
Low_PGK1	Low_PGK1_176	0	0.180822	0	0	0.0236446	0	0	0	0.196938	0	0	0	0	0	0	0	0	0	0	0	0	0.598595
Low_PGK1	Low_PGK1_177	0	0.178433	0	0	0	0.0117785	0.00461533	0	0.110104	0	0	0	0.141944	0	0	0	0	0	0	0	0	0.553125
High_PGK1	High_PGK1_180	0	0.226069	0	0	0	0.140597	0	0	0.118371	0	0	0	0.0845538	0	0	0	0	0	0	0	0	0.430409
Low_PGK1	Low_PGK1_178	0	0.148334	0	0	0	0.0319809	0	0	0.233735	0	0	0	0.0404399	0	0	0	0	0.011709	0	0	0	0.533801
Low_PGK1	Low_PGK1_179	0	0.208737	0	0	0	0.0886843	0	0	0.117791	0	0	0	0.0353988	0	0	0	0	0	0	0	0	0.549389
Low_PGK1	Low_PGK1_180	0	0.183206	0	0	0	0.152726	0.0937678	0.105877	0.0486859	0.0193311	0	0	0	0	0	0	0	0	0	0	0.0180429	0.378364
Low_PGK1	Low_PGK1_181	0	0.244141	0	0	0	0.24219	0	0	0.0552229	0	0	0	0.10145	0	0	0	0	0	0	0	0	0.356996
Low_PGK1	Low_PGK1_182	0	0.130684	0	0	0	0.101427	0	0	0.13248	0	0	0	0.0488697	0	0	0	0	0	0	0	0	0.58654
Low_PGK1	Low_PGK1_183	0	0.364922	0	0	0	0.159636	0	0	0.158056	0	0	0	0.0200167	0	0	0	0	0	0	0	0	0.297368
High_PGK1	High_PGK1_181	0.0437819	0.0405955	0	0	0	0.0612557	0	0	0.147635	0	0.00125219	0	0.0482241	0	0	0	0	0	0	0	0.0204563	0.636799
High_PGK1	High_PGK1_182	0	0.303188	0	0	0.0205918	0	0	0.133169	0	0	0	0	0	0	0	0	0	0	0	0	0.0672088	0.475842
High_PGK1	High_PGK1_183	0	0.11941	0	0	0	0.020729	0	0.191584	0	0	0	0	0.0383429	0	0	0	0	0.13143	0	0	0.0196713	0.478833
High_PGK1	High_PGK1_184	0	0.150178	0	0	0	0.221068	0	0	0.0684209	0	0	0	0.118757	0.0164426	0	0	0	0	0	0	0	0.425134
Low_PGK1	Low_PGK1_184	0	0.210576	0	0	0	0.235335	0	0.00805763	0	0.0128698	0	0	0.156491	0	0	0	0	0	0	0	0	0.376671
Low_PGK1	Low_PGK1_185	0	0.312349	0	0	0	0	0.080544	0.0621128	0.00227922	0.0879925	0	0	0.000145446	0	0	0	0	0.0276074	0	0	0.00572763	0.421242
High_PGK1	High_PGK1_185	0	0.25184	0	0	0	0.200863	0	0	0.153135	0	0	0	0.111225	0.00746218	0	0	0	0	0	0	0	0.275475
Low_PGK1	Low_PGK1_186	0	0.377975	0	0	0	0.143746	0	0	0.0923653	0	0	0	0	0	0	0	0	0	0	0	0	0.385914
Low_PGK1	Low_PGK1_187	0	0.287174	0	0	0	0.215081	0	0	0.113091	0	0	0	0.105392	0.00463659	0	0	0	0	0	0	0	0.274626
High_PGK1	High_PGK1_186	0	0.24004	0	0	0.0181479	0.242208	0	0	0	0.0383486	0	0	0.168534	0	0	0	0	0	0	0	0	0.292721
High_PGK1	High_PGK1_187	0	0.24985	0	0	0	0.404434	0	0	0.0122752	0	0	0	0.07	0.000607207	0	0	0	0	0	0	0	0.262834
High_PGK1	High_PGK1_188	0	0.245621	0	0	0	0.371943	0	0	0	0	0	0	0.135443	0	0	0	0	0	0	0	0	0.246993
Low_PGK1	Low_PGK1_188	0	0.208489	0	0	0	0.192497	0.0117454	0.0211381	0.0954362	0	0	0	0.0207557	0	0	0	0	0	0	0	0	0.449939
High_PGK1	High_PGK1_189	0	0.174787	0	0	0	0.217673	0	0	0	0.0235489	0	0	0.182222	0.0118853	0	0	0	0	0	0	0	0.389884
Low_PGK1	Low_PGK1_189	0	0.151542	0	0	0	0	0	0	0.101456	0	0	0	0.0243656	0	0	0	0	0	0	0	0	0.722636
High_PGK1	High_PGK1_190	0	0.291005	0	0	0	0.0402335	0	0	0.204468	0.0387816	0	0	0.00639497	0	0	0	0	0	0	0	0	0.419117
High_PGK1	High_PGK1_191	0	0.176797	0	0	0.0143194	0.277953	0.0414383	0	0.173074	0	0	0	0	0	0	0	0	0	0	0	0.0128363	0.303582
High_PGK1	High_PGK1_192	0	0.333629	0	0	0	0	0	0	0.0474221	0.111211	0	0	0.0494153	0	0	0	0	0	0	0	0	0.458323
Low_PGK1	Low_PGK1_190	0	0.283051	0	0	0	0.106599	0	0	0.138701	0	0.0390555	0	0.183994	0.0105348	0	0	0	0	0	0	0	0.238064
High_PGK1	High_PGK1_193	0	0.242646	0	0	0	0.0362979	0	0	0.182732	0	0	0	0.0603848	0	0	0	0	0	0	0	0	0.477939
High_PGK1	High_PGK1_194	0	0.102784	0.020581	0	0	0.210682	0	0.0317207	0	0.0602983	0	0	0.0476488	0	0	0	0	0	0	0	0	0.526284
High_PGK1	High_PGK1_195	0	0.1448	0	0	0	0.0850792	0	0	0.10278	0.0275669	0	0	0.0729691	0	0	0	0	0	0	0	0	0.566805
Low_PGK1	Low_PGK1_191	0	0.145326	0	0	0	0.136942	0	0	0.116922	0	0	0	0.125094	0	0	0	0	0	0	0	0	0.475715
Low_PGK1	Low_PGK1_192	0	0.256732	0	0	0.0488773	0.330347	0	0	0.0425778	0	0	0	0.0478055	0	0	0	0	0	0	0	0	0.27366
Low_PGK1	Low_PGK1_193	0	0.550973	0	0	0.0412966	0.0815429	0	0.00582256	0	0	0	0	0.0335107	0	0	0	0	0	0	0	0	0.286854
High_PGK1	High_PGK1_196	0	0.223355	0	0	0	0	0	0.0547061	0.0094998	0.0998989	0	0	0.0385955	0	0	0	0	0	0	0	0	0.573945
High_PGK1	High_PGK1_197	0	0.242889	0	0	0	0.0952459	0	0.119353	0.0454222	0.00376831	0	0	0.106344	0.00472729	0	0	0	0	0	0	0	0.38225
Low_PGK1	Low_PGK1_194	0	0.274887	0	0	0	0.31675	0	0.0439435	0	0	0	0	0.0809262	0	0	0	0	0	0	0	0	0.283494
High_PGK1	High_PGK1_198	0	0.17307	0	0	0.106825	0	0	0	0.18869	0	0	0	0.0484861	0	0	0	0	0	0	0	0.114569	0.368359
Low_PGK1	Low_PGK1_195	0	0.198594	0	0.107947	0	0	0.104401	0.0540444	0	0.0429353	0	0	0.239392	0.0684442	0	0	0	0	0	0	0	0.184242
Low_PGK1	Low_PGK1_196	0.0392299	0.248379	0	0	0	0.0678946	0.0154348	0	0.022344	0	0	0	0	0	0	0	0	0	0	0	0	0.606717
High_PGK1	High_PGK1_199	0	0.1737	0	0	0	0	0	0	0.140575	0	0	0	0.0641308	0	0	0	0	0	0	0	0.0284643	0.593129
Low_PGK1	Low_PGK1_197	0	0.294893	0	0	0.0167981	0.357371	0	0	0	0.0227206	0	0	0.108217	0	0	0	0	0	0	0	0	0.2
Low_PGK1	Low_PGK1_198	0	0.187648	0	0	0	0.14469	0.0712962	0	0.0439093	0	0	0	0.0225829	0	0	0	0	0	0	0	0	0.529874
High_PGK1	High_PGK1_200	0	0.33382	0	0	0	0.0926067	0	0	0.0839552	0	0	0	0.00955371	0	0	0	0	0	0	0	0	0.480064
Low_PGK1	Low_PGK1_199	0	0.150265	0	0	0	0.241737	0	0	0.0765667	0.00545227	0	0	0.0289287	0	0	0	0	0	0	0	0.0100505	0.486999
Low_PGK1	Low_PGK1_200	0	0.167495	0.000976629	0	0	0.464463	0	0	0	0	0	0	0.00772181	0	0	0	0	0	0	0	0	0.359344
Low_PGK1	Low_PGK1_201	0	0.221025	0	0	0	0.0356657	0	0.0532877	0	0	0	0	0.0227112	0	0	0	0	0	0	0	0	0.66731
High_PGK1	High_PGK1_201	0	0.142593	0	0	0.112457	0.175604	0	0	0.0359203	0	0	0	0.00508966	0	0	0	0	0.0720954	0	0	0.0572068	0.399034
High_PGK1	High_PGK1_202	0	0.273555	0	0	0	0.144021	0	0	0.0774048	0.0188471	0	0	0.131018	0.0137166	0	0	0	0	0	0	0	0.341437
Low_PGK1	Low_PGK1_202	0	0.170622	0	0	0	0.00916908	0	0.0122881	0.232274	0	0	0	0.023311	0	0	0	0	0	0	0	0	0.552336
High_PGK1	High_PGK1_203	0	0.150834	0	0	0	0.0268585	0	0.0194012	0.153613	0.0903358	0	0	0.105911	0	0	0	0	0	0	0	0	0.453046
High_PGK1	High_PGK1_204	0	0.0806573	0.000168695	0	0	0.23622	0	0	0.240827	0.0387089	0	0	0	0	0	0	0	0	0	0	0	0.403418
Low_PGK1	Low_PGK1_203	0	0.214921	0	0	0	0	0	0	0.107026	0	0	0	0.0381538	0	0	0	0	0	0	0	0	0.639899
Low_PGK1	Low_PGK1_204	0	0.335215	0	0	0	0.121462	0	0	0.100891	0	0	0	0.0574328	0	0	0	0	0	0	0	0	0.384999
High_PGK1	High_PGK1_205	0	0.363355	0	0	0.00131129	0.234759	0	0.0387603	0	0.00878275	0	0	0.0300043	0	0	0	0	0	0	0	0	0.323027
Low_PGK1	Low_PGK1_205	0	0.170572	0	0	0	0.0611568	0	0	0.141782	0	0	0	0.148499	0	0	0	0	0	0	0	0	0.477989
High_PGK1	High_PGK1_206	0	0.171532	0	0	0.00490378	0.380746	0	0	0	0	0	0	0.0445239	0	0	0	0	0	0	0	0	0.398294
High_PGK1	High_PGK1_207	0	0.0993391	0	0	0	0.064248	0	0	0.255906	0.00633593	0	0	0.0650361	0	0	0	0	0	0	0	0	0.509135
High_PGK1	High_PGK1_208	0	0.15651	0	0	0	0.408614	0	0	0	0.0115719	0	0	0.0493714	0	0	0	0	0	0	0	0	0.373933
Low_PGK1	Low_PGK1_206	0	0.184523	0	0	0	0.233102	0.00607541	0.0430621	0	0	0	0	0.023625	0	0	0	0	0	0	0	0.00515278	0.50446
High_PGK1	High_PGK1_209	0	0.394452	0	0	0	0	0	0.177455	0	0	0.00804729	0	0	0	0	0	0	0	0	0	0.0111459	0.408899
Low_PGK1	Low_PGK1_207	0	0.200555	0	0	0	0.230363	0.0777002	0	0.0163211	0	0	0	0.0882073	0	0	0	0	0	0	0	0	0.386853
Low_PGK1	Low_PGK1_208	0	0.142992	0	0	0	0.0602293	0.0855455	0.0475581	0.0257402	0	0	0	0.134248	0	0	0	0	0	0	0	0	0.503688
Low_PGK1	Low_PGK1_209	0	0.159817	0	0	0	0.156421	0	0	0.0542369	0.0706729	0	0	0.126605	0	0	0	0	0	0	0	0	0.432247
Low_PGK1	Low_PGK1_210	0	0.330646	0	0	0	0.0947811	0	0	0	0.0963326	0	0	0.117932	0.00109347	0	0	0	0	0	0	0	0.359216
High_PGK1	High_PGK1_210	0	0.166533	0	0	0	0.105182	0	0	0.139876	0	0	0	0	0	0	0	0	0	0	0	0	0.58841
High_PGK1	High_PGK1_211	0	0.144205	0	0	0	0.181853	0	0	0.101241	0.0459414	0	0	0.0408185	0	0	0	0	0	0	0	0	0.485941
Low_PGK1	Low_PGK1_211	0	0.254687	0	0	0.17712	0	0	0	0.0295361	0.141273	0	0	0.00536993	0	0	0	0	0	0	0	0.00938739	0.382627
Low_PGK1	Low_PGK1_212	0	0.213519	0	0	0	0.316445	0	0.0551193	0	0.0511402	0	0	0.0289187	0	0	0	0	0	0	0	0	0.334858
Low_PGK1	Low_PGK1_213	0	0.208528	0	0	0	0	0.0416684	0	0.0664846	0.023235	0	0	0.00289904	0	0	0	0	0.0634947	0	0	0	0.59369
High_PGK1	High_PGK1_212	0	0.226779	0	0	0	0.203917	0	0	0	0.0312286	0	0	0.0407012	0	0	0	0	0	0	0	0	0.497375
Low_PGK1	Low_PGK1_214	0	0.180983	0	0	0	0.187943	0	0.0935313	0	0	0	0	0	0	0	0	0	0	0	0	0.0349749	0.502568
High_PGK1	High_PGK1_213	0	0.207274	0	0	0.0272568	0.153474	0	0	0	0.0249685	0	0	0.166137	0	0	0	0	0	0	0	0	0.420891
Low_PGK1	Low_PGK1_215	0	0.199555	0	0	0.0772459	0.246943	0	0	0	0	0	0	0.18172	0	0	0	0	0	0	0	0	0.294536
Low_PGK1	Low_PGK1_216	0	0.369501	0	0	0	0.0223265	0	0.0411574	0.13385	0	0	0	0	0	0	0	0	0	0	0	0	0.433165
Low_PGK1	Low_PGK1_217	0	0.228703	0	0	0	0.314523	0	0.0257302	0	0	0	0	0.100386	0	0	0	0	0	0	0	0	0.330657
High_PGK1	High_PGK1_214	0	0.212865	0	0	0	0	0	0.00990021	0.00544118	0.103228	0	0	0.11516	0.00328538	0	0	0	0	0	0	0	0.550121
High_PGK1	High_PGK1_215	0	0.271367	0	0	0	0.194503	0	0	0.0873302	0.0756097	0	0	0	0	0	0	0	0	0	0	0	0.37119
Low_PGK1	Low_PGK1_218	0	0.177827	0	0.00721885	0	0.129279	0	0	0.221882	0	0	0	0.138232	0.00507408	0	0	0	0	0	0	0	0.320488
Low_PGK1	Low_PGK1_219	0	0.206451	0	0	0	0.194808	0	0	0.202946	0	0	0	0.0925634	0.00380513	0	0	0	0	0	0	0	0.299426
High_PGK1	High_PGK1_216	0	0.12972	0	0	0	0.130848	0	0	0.13249	0.0718382	0	0	0.0432001	0	0	0	0	0	0	0	0	0.491903
Low_PGK1	Low_PGK1_220	0	0.234675	0	0	0	0.0461723	0	0.068854	0.185059	0	0.0904948	0	0.114991	0.00541128	0	0	0	0	0	0	0	0.254343
Low_PGK1	Low_PGK1_221	0	0.390345	0.0307378	0	0.0127017	0.0869294	0	0.00868054	0.0846763	0.055157	0	0	0.030515	0	0	0	0	0	0	0	0	0.300258
High_PGK1	High_PGK1_217	0	0.211545	0	0	0	0.370892	0	0	0	0.0411486	0	0	0.127317	0.00194804	0	0	0	0	0	0	0	0.24715
High_PGK1	High_PGK1_218	0	0.102145	0	0	0	0.30896	0	0	0	0.0422726	0	0	0.111749	0.011956	0	0	0	0	0	0	0	0.422918
Low_PGK1	Low_PGK1_222	0	0.180648	0	0	0	0.324518	0	0	0.0640145	0	0	0	0.0287596	0	0	0	0	0	0	0	0	0.402059
Low_PGK1	Low_PGK1_223	0	0.178549	0	0	0	0.0409266	0	0	0.251934	0.0965815	0	0	0	0	0	0	0	0.0240538	0	0	0.0241665	0.383788
Low_PGK1	Low_PGK1_224	0	0.16549	0	0	0	0.295932	0	0	0.168873	0	0	0	0	0	0	0	0	0	0	0	0	0.369705
High_PGK1	High_PGK1_219	0	0.215033	0	0	0	0.0974665	0	0	0.207326	0	0	0	0.0173438	0	0	0	0	0	0	0	0	0.462831
High_PGK1	High_PGK1_220	0	0.186468	0	0	0	0.313922	0	0	0.00465263	0.0328128	0	0	0.10784	0.00092109	0	0	0	0	0	0	0	0.353384
High_PGK1	High_PGK1_221	0	0.215413	0	0	0	0	0	0.161257	0	0.0751216	0	0	0	0	0	0	0	0.0662844	0	0	0.0603563	0.421567
Low_PGK1	Low_PGK1_225	0	0.0853581	0.0202231	0	0	0.0994058	0	0	0.114647	0.0187497	0	0	0.0725042	0	0	0	0	0	0	0	0	0.589112
High_PGK1	High_PGK1_222	0	0.265912	0	0	0	0.122233	0.0675981	0	0.0198559	0.132606	0	0	0	0	0	0	0	0	0	0	0.014086	0.377709
Low_PGK1	Low_PGK1_226	0	0.124948	0	0.0225856	0	0.0524455	0	0.124129	0.201225	0.0269224	0	0	0	0	0	0	0	0.100037	0	0	0.047428	0.300279
High_PGK1	High_PGK1_223	0	0.21155	0	0	0	0.125962	0	0	0.0797669	0	0	0	0.0250412	0	0	0	0	0	0	0	0.0225737	0.535106
High_PGK1	High_PGK1_224	0	0.435104	0	0	0.0312312	0.0418938	0	0.00187546	0	0.105678	0	0	0.0239506	0	0	0	0	0	0	0	0	0.360267
High_PGK1	High_PGK1_225	0	0.17242	0	0	0	0.26729	0	0	0	0.0934111	0	0	0.0719041	0	0	0	0	0	0	0	0	0.394975
High_PGK1	High_PGK1_226	0.0147408	0.329583	0	0	0	0.123691	0	0.0332549	0.0311854	0	0	0	0.100498	0	0	0	0	0	0	0	0	0.367047
Low_PGK1	Low_PGK1_227	0	0.239174	0	0	0	0.182274	0	0.0404136	0.0116411	0	0	0	0.13873	0.0012771	0	0	0	0	0	0	0	0.38649
High_PGK1	High_PGK1_227	0	0.246421	0	0	0.0160913	0.0245043	0	0	0.118837	0	0	0	0.0964001	0	0	0	0	0	0	0	0	0.497746
High_PGK1	High_PGK1_228	0	0.136851	0.0126631	0	0.0227437	0.298909	0	0	0.0155151	0.00678609	0	0	0.042134	0	0	0	0	0	0	0	0	0.464398
High_PGK1	High_PGK1_229	0	0.182243	0	0	0	0.108109	0	0	0.0535779	0	0	0	0.168863	0	0	0	0	0	0	0	0.0197154	0.467492
High_PGK1	High_PGK1_230	0	0.224213	0	0	0	0.317821	0	0	0.0605102	0	0	0	0.0909178	0	0	0	0	0	0	0	0	0.306537
Low_PGK1	Low_PGK1_228	0	0.36305	0	0	0.0304003	0.239052	0	0	0	0	0	0	0.100277	0	0	0	0	0	0	0	0	0.26722
High_PGK1	High_PGK1_231	0	0.204749	0	0	0	0.00623285	0	0.0298598	0.0204123	0	0	0	0.0192345	0	0	0	0	0	0	0	0	0.719512
High_PGK1	High_PGK1_232	0	0.236825	0	0	0	0.324925	0	0	0	0	0	0	0.0905334	0	0	0	0	0	0	0	0	0.347717
High_PGK1	High_PGK1_233	0	0.219211	0	0	0	0	0	0.0384408	0.143997	0.0761399	0	0	0.133651	0.0386178	0	0	0	0	0	0	0	0.349943
Low_PGK1	Low_PGK1_229	0	0.126248	0	0.158249	0	0	0.0772823	0.127952	0	0.0580263	0	0	0.311267	0	0	0	0	0	0	0	0.0136825	0.127292
Low_PGK1	Low_PGK1_230	0	0.301921	0	0	0	0	0	0.03547	0	0	0	0	0.0461071	0	0	0	0	0	0	0	0.0261979	0.590304
High_PGK1	High_PGK1_234	0	0.224135	0	0	0	0.292859	0	0.0544674	0	0.0587885	0	0	0.0649269	0	0	0	0	0	0	0	0	0.304823
Low_PGK1	Low_PGK1_231	0	0.239036	0	0	0	0.257138	0	0	0	0	0	0	0.153054	0	0	0	0	0	0	0	0	0.350772
Low_PGK1	Low_PGK1_232	0	0.0585038	0	0	0.00601625	0	0	0	0.224954	0.184726	0	0	0	0	0	0	0	0	0	0	0.00658569	0.519214
Low_PGK1	Low_PGK1_233	0	0.341887	0	0	0	0.283361	0	0	0.081679	0	0	0	0.0462363	0	0	0	0	0	0	0	0	0.246837
High_PGK1	High_PGK1_235	0	0.296262	0	0	0	0.120292	0	0.031403	0	0.0132461	0	0	0.135941	0	0	0	0	0	0	0	0	0.402856
High_PGK1	High_PGK1_236	0	0.242851	0	0	0.0582343	0.175818	0	0	0	0.0487111	0	0	0.0438569	0	0	0	0	0	0	0	0	0.430529
Low_PGK1	Low_PGK1_234	0	0.26111	0	0	0	0.0279847	0	0	0.220008	0	0	0	0	0	0	0	0	0	0	0	0	0.490896
Low_PGK1	Low_PGK1_235	0	0.148866	0.00320791	0	0	0.443607	0	0	0	0	0	0	0.0372999	0	0	0	0	0	0	0	0	0.367019
Low_PGK1	Low_PGK1_236	0	0.192595	0	0	0	0.120562	0	0	0.1086	0.0557049	0	0	0.0950938	0	0	0	0	0	0	0	0	0.427445
High_PGK1	High_PGK1_237	0	0.2015	0	0	0	0.113164	0	0.0667402	0.0449608	0.0306924	0	0	0.124833	0.00518477	0	0	0	0	0	0	0	0.412926
Low_PGK1	Low_PGK1_237	0	0.191912	0	0	0	0.118655	0.0354419	0	0.0416147	0	0	0	0.0334759	0	0	0	0	0	0	0	0	0.5789
Low_PGK1	Low_PGK1_238	0	0.299323	0	0.00337251	0	0	0.133887	0	0.029869	0.0792491	0	0	0.04839	0	0	0	0.0124313	0	0	0	0	0.393478
High_PGK1	High_PGK1_238	0	0.185027	0	0	0	0.259233	0	0.0424766	0.0114706	0	0	0	0	0	0	0	0	0	0	0	0.0395931	0.4622
High_PGK1	High_PGK1_239	0	0.152642	0	0	0	0.0433204	0	0.0553229	0.125329	0.0420421	0	0	0.153999	0	0	0	0	0	0	0	0	0.427345
High_PGK1	High_PGK1_240	0	0.219208	0	0	0	0.0805363	0	0	0.144653	0	0	0	0	0	0	0	0	0.0212271	0	0	0	0.534375
Low_PGK1	Low_PGK1_239	0	0.236783	0	0	0	0.129431	0	0	0.114936	0	0	0	0	0	0	0	0	0	0	0	0	0.518851
High_PGK1	High_PGK1_241	0	0.150844	0	0	0	0.0872619	0	0.0314694	0.109628	0	0.0307966	0	0.114935	0	0	0	0	0	0	0	0.0545059	0.420559
Low_PGK1	Low_PGK1_240	0	0.277574	0	0	0	0.217714	0.103467	0.0187544	0.0168537	0	0	0	0.013803	0	0	0	0	0	0	0	0	0.351835
High_PGK1	High_PGK1_242	0	0.435665	0	0	0	0.0680253	0	0	0.0272351	0.0917884	0	0	0.114917	0	0	0	0	0	0	0	0	0.262369
High_PGK1	High_PGK1_243	0	0.324938	0	0	0	0.105128	0	0	0	0.0660935	0	0	0	0	0	0	0	0	0	0	0	0.50384
Low_PGK1	Low_PGK1_241	0	0.22939	0	0	0	0.149841	0	0	0.0659285	0	0	0	0.0258893	0	0	0	0	0	0	0	0.0099913	0.51896
Low_PGK1	Low_PGK1_242	0	0.243306	0	0	0	0.314808	0	0	0.0296803	0	0	0	0.120841	0.01218	0	0	0	0	0	0	0	0.279185
Low_PGK1	Low_PGK1_243	0	0.29683	0	0	0	0.215427	0	0	0.201826	0	0	0	0.0361174	0	0	0	0	0	0	0	0	0.2498
Low_PGK1	Low_PGK1_244	0	0.329852	0	0	0	0.141123	0	0	0.153881	0	0	0	0.0389828	0	0	0	0	0	0	0	0.000748306	0.335412
High_PGK1	High_PGK1_244	0	0.249206	0	0	0	0.168314	0	0.00269852	0	0.0866967	0	0	0.0368386	0	0	0	0	0	0	0	0	0.456247
High_PGK1	High_PGK1_245	0	0.281991	0	0	0.00218979	0.42756	0	0	0	0	0	0	0.0309501	0	0	0	0	0	0	0	0	0.257309
Low_PGK1	Low_PGK1_245	0	0.121758	0.000791161	0	0	0.0976007	0.0318486	0.0714946	0	0	0	0	0	0	0	0	0	0	0	0	0.0185547	0.657953
High_PGK1	High_PGK1_246	0	0.292681	0	0	0	0.0478023	0	0.0299515	0.116156	0	0	0	0.0428184	0	0	0	0	0	0	0	0	0.470591
High_PGK1	High_PGK1_247	0	0.168419	0	0	0	0.0985508	0	0.10783	0	0	0	0	0.159392	0	0	0	0	0	0	0	0	0.465808
Low_PGK1	Low_PGK1_246	0	0.242122	0	0	0	0.0363184	0	0	0.158226	0.118507	0	0	0.0975509	0.00612521	0	0	0	0	0	0	0	0.341151
High_PGK1	High_PGK1_248	0	0.343913	0	0	0.00520074	0.153566	0	0	0.0187242	0.0802757	0	0	0.0644856	0	0	0	0	0	0	0	0	0.333835
Low_PGK1	Low_PGK1_247	0	0.267108	0	0.0017198	0	0.0184882	0	0.0147432	0.205699	0	0	0	0	0	0	0	0	0	0	0	0	0.492242
High_PGK1	High_PGK1_249	0	0.202625	0	0	0	0.219826	0	0	0.0360098	0.0366596	0	0	0.163289	5.87e-05	0	0	0	0	0	0	0	0.341531
High_PGK1	High_PGK1_250	0	0.265989	0	0	0	0	0	0.0146535	0.110795	0	0	0	0.0441064	0	0	0	0	0	0	0	0	0.564456
Low_PGK1	Low_PGK1_248	0	0.308902	0	0	0	0.301892	0	0.014728	0.0311745	0	0	0	0.0551847	0	0	0	0	0	0	0	0	0.288118
Low_PGK1	Low_PGK1_249	0	0.192742	0	0	0	0	0	0	0.195011	0	0	0	0.00145227	0	0	0	0	0.028757	0	0	0	0.582038
Low_PGK1	Low_PGK1_250	0	0.097565	0	0	0	0.0469233	0	0.121025	0	0	0	0	0.0284897	0	0	0	0	0.0744628	0	0	0.0562947	0.575239
Low_PGK1	Low_PGK1_251	0	0.14713	0.0169299	0	0.0232493	0.427015	0	0	0	0	0	0	0.0598349	0	0	0	0	0	0	0	0	0.325841
High_PGK1	High_PGK1_251	0	0.143402	0	0	0	0.0188568	0	0	0.181105	0.0707909	0	0	0.119357	0.00475684	0	0	0	0	0	0	0	0.461732
Low_PGK1	Low_PGK1_252	0	0.149736	0	0	0.144572	0.197197	0	0	0.0653976	0	0	0	0.108003	0.0120662	0	0	0	0	0	0	0	0.323028
High_PGK1	High_PGK1_252	0	0.181693	0	0	0	0.169106	0.069986	0	0.115811	0.0440157	0	0	0.00739305	0	0	0	0	0	0	0	0.0764497	0.335545
High_PGK1	High_PGK1_253	0	0.36341	0	0	0.0400968	0.0394043	0	0	0.0693604	0.0624515	0	0	0.0349433	0	0	0	0	0	0	0	0	0.390334
Low_PGK1	Low_PGK1_253	0	0.262365	0	0	0	0	0	0	0.213872	0.0245614	0	0	0.0779577	0	0	0	0	0	0	0	0	0.421244
High_PGK1	High_PGK1_254	0	0.231905	0	0	0	0.0177143	0	0	0.200047	0.0260755	0	0	0.032033	0	0	0	0	0	0	0	0	0.492225
Low_PGK1	Low_PGK1_254	0	0.196811	0	0	0	0	0.120035	0.0276529	0	0	0	0	0.317314	0	0	0	0	0	0	0	0	0.338186
Low_PGK1	Low_PGK1_255	0	0.226336	0	0	0	0.320161	0	0	0.00115046	0	0	0	0.13069	0	0	0	0	0	0	0	0	0.321662
Low_PGK1	Low_PGK1_256	0	0.207971	0	0	0	0.412399	0	0.0130227	0	0	0	0	0.142636	0	0	0	0	0	0	0	0	0.223972
Low_PGK1	Low_PGK1_257	0	0.183376	0	0	0	0.0230351	0.0933036	0	0.0368615	0	0	0	0.249152	0	0	0	0	0	0	0	0	0.414272
High_PGK1	High_PGK1_255	0	0.290441	0	0	0	0.0108275	0	0.0598963	0.0977915	0.0702779	0	0	0	0	0	0	0	0	0	0	0	0.470766
High_PGK1	High_PGK1_256	0	0.303211	0	0	0	0.0959131	0	0	0.161086	0.00882357	0	0	0.0139116	0	0	0	0	0	0	0	0	0.417055
Low_PGK1	Low_PGK1_258	0	0.453015	0	0.0380135	0	0	0.0570085	0.0782518	0.0858709	0	0	0	0	0	0	0	0	0	0	0	0	0.28784
Low_PGK1	Low_PGK1_259	0.0879234	0.179557	0	0	0	0.126131	0	0.0262408	0.157136	0	0	0	0.0620674	0	0	0	0	0	0	0	0	0.360944
High_PGK1	High_PGK1_257	0	0.280712	0	0	0	0.156336	0	0	0	0.0441354	0	0	0.0355003	0	0	0	0	0	0	0	0	0.483317
Low_PGK1	Low_PGK1_260	0	0.234023	0	0	0.0367512	0.122679	0	0	0	0.0428922	0	0	0.0318856	0	0	0	0	0	0	0	0	0.531769
High_PGK1	High_PGK1_258	0	0.124401	0	0	0	0.154631	0	0.114031	0	0	0	0	0	0	0	0	0	0.0395683	0	0	0	0.567369
Low_PGK1	Low_PGK1_261	0	0.0609439	0.020381	0	0.0306569	0.303279	0	0	0.0578329	0	0	0	0.0426989	0	0	0	0	0	0	0	0	0.484207
High_PGK1	High_PGK1_259	0	0.210822	0	0	0	0.15483	0	0	0.230291	0	0	0	0.0110765	0	0	0	0	0	0	0	0	0.39298
High_PGK1	High_PGK1_260	0	0.450909	0	0	0	0	0	0.0715983	0.0730438	0	0	0	0	0	0	0	0	0	0	0	0	0.404448
Low_PGK1	Low_PGK1_262	0	0.0617644	0.0174854	0	0	0.103813	0	0.0811161	0.0725529	0.0555735	0	0	0.0155126	0	0	0	0	0	0	0	0.0343	0.557882
High_PGK1	High_PGK1_261	0	0.134179	0	0	0	0.369763	0	0	0.0393719	0	0	0	0.0452598	0	0	0	0	0	0	0	0	0.411426
High_PGK1	High_PGK1_262	0	0.353276	0	0	0.00419296	0.196417	0	0	0.0348037	0	0	0	0.0280541	0	0	0	0	0	0	0	0	0.383256
High_PGK1	High_PGK1_263	0	0.364682	0	0	0	0.156812	0.0290329	0.042162	0	0.0510237	0	0	0.00817034	0	0	0	0	0	0	0	0.0366948	0.311422
Low_PGK1	Low_PGK1_263	0	0.22099	0	0	0.0296094	0.135277	0	0	0.0471964	0.0233693	0	0	0.0434242	0	0	0	0	0	0	0	0	0.500134
Low_PGK1	Low_PGK1_264	0	0.261704	0	0	0	0	0	0.095233	0	0	0	0	0.0202372	0	0	0	0	0	0	0	0	0.622826
High_PGK1	High_PGK1_264	0	0.186547	0	0	0.0434857	0.366889	0	0.0189678	0	0	0	0	0.0488073	0	0	0	0	0	0	0	0	0.335303
High_PGK1	High_PGK1_265	0	0.185396	0	0	0.0089269	0.284773	0	0.0229185	0	0.0583932	0	0	0.115735	0.000636429	0	0	0	0	0	0	0	0.323221
High_PGK1	High_PGK1_266	0	0.27415	0	0	0	0.0753695	0	0	0.178531	0	0	0	0.00581437	0	0	0	0	0	0	0	0	0.466134
High_PGK1	High_PGK1_267	0	0.179371	0	0	0.0173901	0.275802	0	0	0	0	0	0	0.133745	0	0	0	0	0	0	0	0	0.393691
High_PGK1	High_PGK1_268	0	0.324584	0	0	0	0.0511662	0	0.137656	0	0	0.0453515	0	0	0	0	0	0	0	0	0	0.0225308	0.418712
Low_PGK1	Low_PGK1_265	0	0.23269	0	0	0	0	0	0	0.0825717	0	0	0	0.0595898	0	0	0	0	0	0	0	0	0.625149
Low_PGK1	Low_PGK1_266	0	0.270321	0	0	0.002245	0.225565	0	0	0.0459537	0.0759643	0	0	0	0	0	0	0	0	0	0	0.0641798	0.315772
Low_PGK1	Low_PGK1_267	0	0.213475	0	0	0	0.035356	0.0370028	0.0626156	0.0759089	0.0771236	0	0	0	0	0	0	0	0.0569912	0	0	0	0.441527
Low_PGK1	Low_PGK1_268	0	0.0677514	0.0285053	0	0	0.385288	0	0.0403648	0	0.134602	0	0	0	0	0	0	0	0.00106012	0	0	0	0.342429
High_PGK1	High_PGK1_269	0	0.183994	0	0	0	0.175256	0	0	0.142999	0.0107347	0	0	0.0381827	0	0	0	0	0	0	0	0	0.448834
Low_PGK1	Low_PGK1_269	0	0.149332	0	0	0	0.254517	0	0	0.0371802	0	0	0	0.0326882	0	0	0	0	0	0	0	0	0.526283
High_PGK1	High_PGK1_270	0	0.139462	0	0	0.0751662	0.476696	0	0	0	0	0.0160936	0	0.0925823	0	0	0	0	0	0	0	0	0.2
Low_PGK1	Low_PGK1_270	0	0.241078	0	0	0	0	0	0	0.0718863	0.0656686	0	0	0.0434256	0	0	0	0	0	0	0	0	0.577942
Low_PGK1	Low_PGK1_271	0	0.212498	0	0	0.0619749	0.291995	0	0	0	0	0	0	0	0	0	0	0	0	0	0	0	0.433533
High_PGK1	High_PGK1_271	0	0.347896	0	0	0	0.182109	0	0.0355442	0.087826	0	0	0	0.0522379	0	0	0	0	0	0	0	0	0.294387
Low_PGK1	Low_PGK1_272	0	0.303313	0	0	0.00846144	0.2059	0	6.27e-05	0	0	0	0	0.0517945	0	0	0	0	0	0	0	0	0.430468
High_PGK1	High_PGK1_272	0	0.269361	0	0	0	0.337594	0	0	0.00932746	0	0	0	0.0208819	0	0	0	0	0	0	0	0	0.362836
Low_PGK1	Low_PGK1_273	0	0.146737	0	0.12469	0	0.231173	0	0.0956689	0.0811951	0	0	0	0.0395588	0	0	0	0	0	0	0	0	0.280977
Low_PGK1	Low_PGK1_274	0	0.234411	0	0	0	0.151907	0	0	0.149813	0.0137473	0	0	0.131294	0	0	0	0	0	0	0	0	0.318828
Low_PGK1	Low_PGK1_275	0	0.337493	0	0	0	0.173777	0	0.0204577	0.0603547	0	0	0	0.0364926	0	0	0	0	0	0	0	0	0.371425
High_PGK1	High_PGK1_273	0	0.238547	0	0	0	0.153713	0	0	0.0723409	0	0	0	0.0396186	0	0	0	0	0	0	0	0	0.495781
Low_PGK1	Low_PGK1_276	0	0.203269	0	0	0	0.223084	0	0.00740867	0	0	0	0	0.109276	0	0	0	0	0	0	0	0	0.456963
Low_PGK1	Low_PGK1_277	0	0.146621	0	0	0	0.0488062	0	0	0.0532433	0.0864099	0	0	0.209866	0.028251	0	0	0	0	0	0	0	0.426802
High_PGK1	High_PGK1_274	0	0.338188	0	0	0	0	0	0	0.10142	0.0632966	0	0	0.11548	0.000265654	0	0	0	0	0	0	0	0.38135
High_PGK1	High_PGK1_275	0	0.257385	0	0	0	0.0476334	0	0	0.204355	0	0	0	0.0131031	0	0	0	0	0	0	0	0	0.477523
Low_PGK1	Low_PGK1_278	0	0.184686	0	0	0	0	0	0.0118648	0.0758846	0	0	0	0.0550916	0	0	0	0	0.132059	0	0	0	0.540414
High_PGK1	High_PGK1_276	0	0.189178	0	0	0	0.125575	0	0	0.216328	0.0181045	0	0	0.0310313	0	0	0	0	0	0	0	0	0.419784
High_PGK1	High_PGK1_277	0	0.134908	0	0	0	0.0676612	0	0.00981128	0.205418	0	0	0	0.0165351	0	0	0	0	0	0	0	0	0.565666
High_PGK1	High_PGK1_278	0	0.207075	0	0	0	0.0121548	0.101132	0.0165302	0.0607241	0.0923767	0	0	0	0	0	0	0	0	0	0	0	0.510007
Low_PGK1	Low_PGK1_279	0	0.263035	0	0	0	0.168242	0	0	0	0.0711588	0	0	0.137664	0.0207193	0	0	0	0	0	0	0	0.33918
Low_PGK1	Low_PGK1_280	0	0.251673	0	0	0	0.194471	0	0.041996	0.0719185	0	0	0	0.0433066	0	0	0	0	0.0152896	0	0	0	0.381345
High_PGK1	High_PGK1_279	0	0.134056	0	0	0.0409012	0.366028	0	0	0	0	0	0	0.163399	0	0	0	0	0	0	0	0	0.295616
High_PGK1	High_PGK1_280	0	0.259556	0	0	0.0483117	0	0.0744993	0.133409	0	0.0532588	0	0	0.0665806	0	0	0	0	0.0162055	0	0	0	0.34818
High_PGK1	High_PGK1_281	0	0.205735	0	0	0	0.192019	0	0.00669728	0.0292618	0	0	0	0.0386303	0	0	0	0	0.00234466	0	0	0	0.525313
High_PGK1	High_PGK1_282	0	0.28009	0	0	0	0	0	0	0.230205	0.099316	0	0	0.07	0.00363598	0	0	0	0	0	0	0	0.316753
Low_PGK1	Low_PGK1_281	0	0.148403	0	0	0	0.503353	0	0	0	0	0	0	0.107621	0	0	0	0	0	0	0	0	0.240623
Low_PGK1	Low_PGK1_282	0	0.0848942	0.00229756	0	0	0.300713	0	0	0.0632121	0.0375211	0	0	0.152593	0	0	0	0	0.0011143	0	0	0	0.357655
High_PGK1	High_PGK1_283	0	0.296886	0	0	0	0.30522	0	0.0305085	0	0	0	0	0.0439022	0	0	0	0	0	0	0	0	0.323483
High_PGK1	High_PGK1_284	0.0250723	0.0861555	0	0	0	0.238727	0	0.0247198	0.0802858	0	0	0	0	0	0	0	0	0	0	0	0.0594094	0.48563
High_PGK1	High_PGK1_285	0	0.222443	0	0	0	0.14401	0	0	0.116569	0	0	0	0.133333	0	0	0	0	0	0	0	0	0.383645
High_PGK1	High_PGK1_286	0	0.217025	0	0	0	0	0	0	0.112694	0.00987165	0	0	0.119065	0.00128602	0	0	0	0	0	0	0	0.540058
High_PGK1	High_PGK1_287	0	0.157621	0	0	0.0510332	0.0762642	0	0	0.0708103	0	0	0	0.0188327	0	0	0	0	0	0	0	0.00567348	0.619765
High_PGK1	High_PGK1_288	0	0.160846	0	0	0	0.092904	0	0	0.187028	0	0	0	0	0	0	0	0	0	0	0	0.0292169	0.530005
High_PGK1	High_PGK1_289	0.0192684	0.128779	0	0	0	0.157567	0	0	0.187747	0.0179447	0	0	0.0613497	0	0	0	0	0	0	0	0	0.427344
High_PGK1	High_PGK1_290	0	0.228694	0	0	0	0.462652	0	0	0	0	0	0	0.104165	0.00448887	0	0	0	0	0	0	0	0.2
Low_PGK1	Low_PGK1_283	0	0.360592	0	0	0	0.137819	0	0.0274415	0.069179	0	0	0	0.00658757	0	0	0	0	0	0	0	0	0.398381
Low_PGK1	Low_PGK1_284	0	0.525032	0	0	0.00280951	0	0	0	0.0444344	0.0715769	0	0	0.052671	0	0	0	0	0	0	0	0	0.303476
Low_PGK1	Low_PGK1_285	0	0.243981	0	0	0	0	0	0	0.195829	0.0389109	0	0	0.14146	0.0141467	0	0	0	0	0	0	0	0.365672
High_PGK1	High_PGK1_291	0	0.277685	0	0	0	0	0	0.139178	0.180404	0	0	0	0.144454	0.0148718	0	0	0	0	0	0	0	0.243408
High_PGK1	High_PGK1_292	0	0.0936172	0.0246957	0	0	0.456512	0	0	0	0	0	0	0.0146237	0	0	0	0	0	0	0	0	0.410551
Low_PGK1	Low_PGK1_286	0	0.0537034	0	0.115507	0	0.388601	0	0	0.0497686	0	0	0	0.111853	0	0	0	0	0	0	0	0	0.280567
High_PGK1	High_PGK1_293	0	0.216991	0	0	0	0.328101	0	0.030028	0	0	0	0	0.117896	0	0	0	0	0	0	0	0	0.306985
Low_PGK1	Low_PGK1_287	0	0.234983	0	0	0	0.011955	0	0	0.0729551	0	0	0	0.0694882	0	0	0	0	0	0	0	0	0.610618
High_PGK1	High_PGK1_294	0.00596689	0.205305	0	0	0	0.148202	0	0.090128	0.0678311	0.0466474	0	0	0.0680126	0	0	0	0	0	0	0	0	0.367907
High_PGK1	High_PGK1_295	0	0.261612	0	0	0	0.243502	0	0	0.101646	0	0	0	0.113516	0.0238672	0	0	0	0	0	0	0	0.255857
High_PGK1	High_PGK1_296	0	0.278395	0	0	0.0377375	0.233565	0	0.000454452	0	0	0.00179031	0	0.10298	0	0	0	0	0	0	0	0	0.345078
Low_PGK1	Low_PGK1_288	0	0.11282	0.00399918	0	0.0304624	0	0	0.0691794	0	0	0	0	0	0	0	0	0.0119075	0	0	0	0	0.771632
High_PGK1	High_PGK1_297	0	0.252569	0	0	0	0.0453072	0	0	0.137887	0	0	0	0.154072	0.00701835	0	0	0	0	0	0	0	0.403147
High_PGK1	High_PGK1_298	0	0.294825	0	0	0.0118055	0	0	0.0753735	0	0	0	0	0.0412682	0	0	0	0	0	0	0	0	0.576728
High_PGK1	High_PGK1_299	0	0.346335	0	0	0	0.276553	0	0.0122729	0	0.00858294	0	0	0.0204513	0	0	0	0	0	0	0	0	0.335805
Low_PGK1	Low_PGK1_289	0	0.113532	0.040751	0	0.123632	0.17928	0	0.0229837	0.0236256	0.0457689	0	0	0.0753836	0	0	0	0	0	0	0	0	0.375043
High_PGK1	High_PGK1_300	0	0.21992	0	0	0	0.0163043	0	0	0.072947	0.132949	0	0	0.124849	0.0078663	0	0	0	0	0	0	0	0.425164
High_PGK1	High_PGK1_301	0	0.23456	0	0	0	0.196094	0	0.000105988	0.0421303	0	0	0	0.0484901	0	0	0	0	0	0	0	0	0.478619
High_PGK1	High_PGK1_302	0	0.168221	0	0	0.0340429	0.091045	0	0	0.137842	0.0610572	0	0	0.0764105	0	0	0	0	0	0	0	0	0.431381
Low_PGK1	Low_PGK1_290	0	0.213326	0	0	0	0.105069	0.00322141	0.166568	0	0	0	0	0.016785	0	0	0	0	0	0	0	0.0368993	0.458132
Low_PGK1	Low_PGK1_291	0	0.181581	0	0	0	0.0725832	0	0	0.110417	0	0	0	0.0338205	0	0	0	0	0	0	0	0	0.601599
High_PGK1	High_PGK1_303	0	0.0874865	0	0	0.0689165	0	0	0	0.112002	0	0	0	0.00141034	0	0	0	0	0	0	0	0	0.730185
High_PGK1	High_PGK1_304	0	0.268312	0	0	0	0.361491	0	0	0	0	0.00625914	0	0.0291542	0	0	0	0	0	0	0	0	0.334784
Low_PGK1	Low_PGK1_292	0	0.306831	0	0	0.056694	0.207421	0	0	0.00547565	0.0264476	0	0	0.0920696	0	0	0	0	0	0	0	0	0.305061
Low_PGK1	Low_PGK1_293	0	0.208905	0	0	0	0.164807	0	0.0306012	0	0.0231935	0	0	0.120969	0	0	0	0	0	0	0	0	0.451524
Low_PGK1	Low_PGK1_294	0	0.241969	0	0	0	0.151185	0.0542516	0.0349018	0	0.0321331	0	0	0	0	0	0	0	0.00450336	0	0	0	0.481056
High_PGK1	High_PGK1_305	0	0.272568	0	0	0	0.29596	0	0	0.111009	0	0	0	0.0564502	0	0	0	0	0	0	0	0	0.264013
Low_PGK1	Low_PGK1_295	0	0.0233127	0.00127088	0.0204978	0	0	0	0.144043	0.0785394	0.0709173	0	0	0.0303347	0	0	0	0	0	0	0	0.0426244	0.58846
High_PGK1	High_PGK1_306	0	0.316764	0	0	0	0.0512097	0	0	0.181736	0	0	0	0.115558	0.00586331	0	0	0	0	0	0	0	0.328869
High_PGK1	High_PGK1_307	0	0.264605	0	0	0	0.300583	0	0	0.0197753	0	0	0	0.0162895	0	0	0	0	0	0	0	0	0.398747
High_PGK1	High_PGK1_308	0	0.15874	0	0	0.030568	0.442137	0	0	0.0212118	0	0	0	0.09967	0	0	0	0	0	0	0	0	0.247674
High_PGK1	High_PGK1_309	0	0.172123	0	0	0	0.359009	0	0	0.00218812	0	0	0	0.0282283	0	0	0	0	0	0	0	0	0.438452
High_PGK1	High_PGK1_310	0	0.0833799	0.0460371	0	0.0704848	0.336819	0	0	0.0126432	0.0169833	0	0	0.0521278	0	0	0	0	0	0	0	0	0.381525
Low_PGK1	Low_PGK1_296	0	0.220073	0	0	0	0.235769	0	0	0.227127	0.00158212	0	0	0	0	0	0	0	0	0	0	0	0.315449
Low_PGK1	Low_PGK1_297	0	0.221909	0	0	0	0	0	0.160817	0.0574156	0	0	0	0	0	0	0	0	0	0	0	0.00514248	0.554717
Low_PGK1	Low_PGK1_298	0	0.252681	0	0	0	0.116817	0	0.0125272	0.282493	0	0	0	0.0228909	0	0	0	0	0	0	0	0	0.31259
High_PGK1	High_PGK1_311	0	0.105834	0	0	0	0.350811	0	0	0	0	0	0	0.12372	0.000757269	0	0	0	0	0	0	0	0.418877
High_PGK1	High_PGK1_312	0	0.206453	0	0	0	0.0958361	0.107293	0	0.0169789	0.103545	0	0	0.0528265	0	0	0	0	0	0	0	0.0184071	0.398661
High_PGK1	High_PGK1_313	0	0.215149	0	0	0	0.153162	0.0111193	0.175295	0	0	0	0	0.0496911	0	0	0	0	0.0148341	0	0	0.0224631	0.358287
High_PGK1	High_PGK1_314	0	0.212452	0	0	0	0.198817	0	0	0.0282573	0.0763574	0	0	0.127266	0	0	0	0	0.00119011	0	0	0	0.35566
Low_PGK1	Low_PGK1_299	0	0.216762	0	0	0	0.0187139	0	0	0.0203668	0	0	0	0.187873	0	0	0	0	0	0	0	0	0.556284
Low_PGK1	Low_PGK1_300	0	0.0648478	0.0371878	0	0.0120833	0.365968	0	0.00486568	0.00992071	0.0379457	0	0	0.0228175	0	0	0	0	0	0	0	0	0.444363
High_PGK1	High_PGK1_315	0	0.110325	0	0	0	0.18973	0.00724143	0.127708	0.165839	0.0668938	0	0	0.071226	0	0	0	0	0	0	0	0.0543994	0.206637
Low_PGK1	Low_PGK1_301	0	0.191868	0	0	0	0.0451599	0.00333063	0	0.0569976	0	0	0	0.181886	0	0	0	0	0	0	0	0	0.520758
High_PGK1	High_PGK1_316	0	0.124156	0.0102478	0	0.0068327	0.352225	0	0	0.0057634	0.013929	0	0	0.0740184	0.00193455	0	0	0	0	0	0	0	0.410893
High_PGK1	High_PGK1_317	0.00123118	0.134299	0	0	0	0.199529	0	0	0.0102391	0	0	0	0	0	0	0	0	0	0	0	0	0.654701
Low_PGK1	Low_PGK1_302	0	0.213891	0	0	0	0.113626	0	0	0.104697	0.108223	0	0	0	0	0	0	0	0	0	0	0	0.459563
Low_PGK1	Low_PGK1_303	0	0.217338	0	0	0	0.0651015	0	0	0.265393	0	0	0	0.0407691	0	0	0	0	0	0	0	0	0.411399
High_PGK1	High_PGK1_318	0	0.324427	0	0	0	0.0448842	0	0	0.0952236	0	0	0	0	0	0	0	0	0.0204389	0	0	0	0.515026
High_PGK1	High_PGK1_319	0	0.211068	0	0	0	0.0956898	0	0	0.199251	0.0113797	0	0	0.0654107	0	0	0	0	0	0	0	0	0.417201
High_PGK1	High_PGK1_320	0	0.263309	0	0	0	0.327399	0	0	0	0	0	0	0.0372058	0	0	0	0	0	0	0	0	0.372086
Low_PGK1	Low_PGK1_304	0	0.194215	0	0	0.0796958	0	0	0	0.0400789	0	0	0	0.017009	0	0	0	0.0455326	0	0	0	0	0.623468
High_PGK1	High_PGK1_321	0	0.40465	0	0	0	0.1048	0	0.0185672	0	0	0	0	0.136161	0.000636893	0	0	0	0	0	0	0	0.335185
High_PGK1	High_PGK1_322	0	0.424386	0	0	0.022777	0.0406644	0	0	0.202171	0	0	0	0.0462291	0	0	0	0	0	0	0	0	0.263773
Low_PGK1	Low_PGK1_305	0	0.398435	0	0	0	0.0328736	0	0	0.0941711	0.00189762	0	0	0.059118	0	0	0	0	0	0	0	0	0.413505
Low_PGK1	Low_PGK1_306	0	0.320586	0	0	0.08636	0.253186	0	0	0	0	0	0	0	0	0	0	0	0	0	0	0	0.339867
High_PGK1	High_PGK1_323	0	0.221796	0	0	0	0.0426118	0	0	0.136805	0.0198022	0	0	0	0	0	0	0	0	0	0	0	0.578984
Low_PGK1	Low_PGK1_307	0	0.150011	0.00330955	0	0	0.211357	0	0	0.016779	0.0424251	0	0	0.142587	0	0	0	0	0	0	0	0	0.433532
High_PGK1	High_PGK1_324	0	0.25059	0	0	0	0.244732	0	0	0.0292348	0.0434838	0	0	0.00467634	0	0	0	0	0	0	0	0	0.427283
High_PGK1	High_PGK1_325	0	0.121744	0	0	0.0294666	0.486117	0	0	0	0	0	0	0.104035	0.00899686	0	0	0	0	0	0	0	0.249641
High_PGK1	High_PGK1_326	0.0293984	0.343727	0	0	0	0.0412466	0	0.0582005	0	0.142591	0	0	0.127332	0.00319592	0	0	0	0	0	0	0	0.254309
Low_PGK1	Low_PGK1_308	0	0.145276	0	0	0	0.133195	0.0298361	0.0108295	0	0	0	0	0.165304	0	0	0	0	0	0	0	0	0.515559
High_PGK1	High_PGK1_327	0	0.16131	0	0	0	0.261337	0	0	0.123718	0	0	0	0.0520318	0	0	0	0	0	0	0	0	0.401604
High_PGK1	High_PGK1_328	0	0.303956	0	0	0	0	0	0.0326657	0.02379	0.066531	0	0	0.0841129	0	0	0	0	0	0	0	0	0.488944
High_PGK1	High_PGK1_329	0	0.247316	0	0	0	0.311456	0	0	0.0491352	0	0	0	0.0150381	0	0	0	0	0	0	0	0	0.377054
Low_PGK1	Low_PGK1_309	0	0.194383	0	0	0	0.0796702	0	0	0.202619	0	0	0	0.00688369	0	0	0	0	0	0	0	0	0.516445
High_PGK1	High_PGK1_330	0	0.312748	0	0	0	0.164097	0	0	0.137755	0	0	0	0	0	0	0	0	0	0	0	0	0.385401
High_PGK1	High_PGK1_331	0	0.0694259	0	0	0	0.0283513	0	0	0.0711471	0	0	0	0.149733	0	0	0	0	0	0	0	0	0.681343
High_PGK1	High_PGK1_332	0	0.095757	0.018858	0	0.137421	0.27197	0	0	0	0	0	0	0.171553	0	0	0	0	0	0	0	0	0.304441
High_PGK1	High_PGK1_333	0	0.225415	0	0	0	0.319871	0	0	0.0311741	0	0	0	0.0548992	0	0	0	0	0	0	0	0	0.368641
Low_PGK1	Low_PGK1_310	0	0.248346	0	0	0	0.10863	0	0	0.198668	0.0766939	0	0	0	0	0	0	0	0	0	0	0	0.367662
High_PGK1	High_PGK1_334	0	0.0942328	0.0136285	0	0	0.236826	0	0	0.0523758	0.0284114	0	0	0.139101	0.0197335	0	0	0	0	0	0	0	0.415691
High_PGK1	High_PGK1_335	0	0.207882	0	0	0.0400336	0.0673715	0	0	0.0189452	0.0708464	0	0	0.125638	0	0	0	0	0	0	0	0	0.469283
High_PGK1	High_PGK1_336	0	0.302028	0	0	0	0.093783	0	0	0.133583	0.0190809	0	0	0.0335286	0	0	0	0	0	0	0	0	0.417997
High_PGK1	High_PGK1_337	0	0.332457	0	0	0.0052826	0.246646	0	0	0	0	0	0	0.0418588	0	0	0	0	0	0	0	0	0.373756
High_PGK1	High_PGK1_338	0	0.252467	0	0	0	0.24615	0	0.00424161	0	0	0	0	0.12069	0.0111744	0	0	0	0	0	0	0	0.365277
High_PGK1	High_PGK1_339	0	0.535348	0	0	0	0.0760434	0	0	0.0562907	0	0	0	0.0430906	0	0	0	0	0	0	0	0	0.289227
Low_PGK1	Low_PGK1_311	0	0.347672	0	0	0	0.0161075	0	0	0.0416252	0.0621344	0	0	0.181217	0.00510977	0	0	0	0	0	0	0	0.346134
Low_PGK1	Low_PGK1_312	0	0.0397762	0.0186042	0	0	0.147639	0	0.11835	0.152276	0	0	0	0.0344788	0	0	0	0	0	0	0	0.0169567	0.471919
High_PGK1	High_PGK1_340	0	0.221513	0	0	0	0	0	0.00600874	0.165959	0.111918	0	0	0.0503217	0	0	0	0	0	0	0	0	0.444279
High_PGK1	High_PGK1_341	0	0.196324	0	0	0	0.406512	0	0	0.0235595	0.0343748	0	0	0.0591577	0	0	0	0	0	0	0	0	0.280073
Low_PGK1	Low_PGK1_313	0	0.270368	0	0.0409678	0	0.20612	0	0	0.106763	0	0	0	0.00255698	0	0	0	0	0	0	0	0	0.373225
Low_PGK1	Low_PGK1_314	0	0.166043	0	0.0315553	0	0.0875837	0	0	0.174736	0.0664383	0	0	0	0	0	0	0	0	0	0	0	0.473644
Low_PGK1	Low_PGK1_315	0	0.206972	0	0	0	0.0983863	0	0.0644723	0	0	0	0	0.035541	0	0	0	0	0	0	0	0	0.594629
High_PGK1	High_PGK1_342	0	0.285193	0	0	0.00847922	0.337958	0	0	0	0	0	0	0.0188091	0	0	0	0	0	0	0	0	0.349561
High_PGK1	High_PGK1_343	0	0.314875	0	0	0	0.122316	0.0292891	0	0.0223178	0.0584228	0	0	0.0113821	0	0	0	0	0	0	0	0.020455	0.420942
High_PGK1	High_PGK1_344	0	0.24122	0	0	0	0.144639	0	0	0.0441307	0.0624501	0	0	0.111571	0.00702816	0	0	0	0	0	0	0	0.388962
Low_PGK1	Low_PGK1_316	0	0.437561	0	0	0	0.0631832	0	0.0573898	0.0460641	0	0	0	0.0429714	0	0	0	0	0	0	0	0	0.35283
High_PGK1	High_PGK1_345	0	0.262794	0	0	0.0366393	0.28662	0	0	0	0	0.00782439	0	0.045523	0	0	0	0	0	0	0	0	0.360599
High_PGK1	High_PGK1_346	0	0.289367	0	0	0	0.0577083	0	0	0.225209	0	0	0	0	0	0	0	0	0	0	0	0	0.427716
Low_PGK1	Low_PGK1_317	0	0.324372	0	0	0	0.155122	0	0	0.102835	0	0	0	0.0879677	0	0	0	0	0	0	0	0	0.329704
Low_PGK1	Low_PGK1_318	0	0.282096	0	0	0	0.113545	0	0	0.149519	0.00665411	0	0	0	0	0	0	0	0.0122505	0	0	0	0.435936
Low_PGK1	Low_PGK1_319	0	0.0902553	0	0	0	0.0552155	0.0803889	0.0958592	0.0356409	0	0	0	0.0477353	0	0	0	0	0	0	0	0.0304268	0.564478
Low_PGK1	Low_PGK1_320	0	0.130252	0	0	0.0128555	0.355807	0	0	0	0.00414429	0	0	0.191132	0	0	0	0	0	0	0	0	0.305809
Low_PGK1	Low_PGK1_321	0	0.216795	0	0	0	0.256088	0	0	0.267922	0	0	0	0	0	0	0	0	0	0	0	0.0152249	0.24397
High_PGK1	High_PGK1_347	0	0.228711	0	0	0	0	0	0	0.121627	0.100631	0	0	0.145697	0.000137154	0	0	0	0	0	0	0	0.403197
Low_PGK1	Low_PGK1_322	0	0.27656	0	0	0	0.201636	0	0	0.0566087	0	0	0	0.0606725	0	0	0	0	0	0	0	0	0.404522
Low_PGK1	Low_PGK1_323	0	0.169783	0	0.00405147	0	0.224106	0	0	0.19667	0	0	0	0.00888089	0	0	0	0	0	0	0	0.0340149	0.362495
High_PGK1	High_PGK1_348	0	0.326958	0	0	0	0.0430435	0	0	0.153914	0	0	0	0	0	0	0	0	0	0	0	0	0.476084
Low_PGK1	Low_PGK1_324	0	0.124452	0.010838	0	0.0434152	0.349378	0	0	0.0554955	0	0	0	0	0	0	0	0	0	0	0	0	0.416422
Low_PGK1	Low_PGK1_325	0	0.221695	0	0	0	0.0770942	0	0	0.111654	0	0	0	0.0420235	0	0	0	0	0.00211757	0	0	0	0.545416
High_PGK1	High_PGK1_349	0	0.178046	0	0	0.0289793	0.339353	0	0	0	0	0	0	0.0795086	0	0	0	0	0	0	0	0	0.374113
High_PGK1	High_PGK1_350	0	0.23194	0	0	0.0107545	0.178006	0	0	0	0.0747362	0	0	0.0983119	0	0	0	0	0	0	0	0	0.406251
Low_PGK1	Low_PGK1_326	0	0.189911	0	0	0	0.0786216	0.00480745	0	0.19461	0.0700002	0	0	0	0	0	0	0	0.00424603	0	0	0	0.457804
Low_PGK1	Low_PGK1_327	0	0.190181	0	0	0	0.127748	0	0	0.219394	0.0242337	0	0	0	0	0	0	0	0	0	0	0	0.438444
High_PGK1	High_PGK1_351	0	0.234922	0	0	0.0677392	0	0	0.195529	0	0	0	0	0.0272163	0	0	0	0	0	0	0	0.056756	0.417838
Low_PGK1	Low_PGK1_328	0	0.246092	0	0	0	0.0459111	0	0	0.231289	0.0045399	0	0	0	0	0	0	0	0	0	0	0	0.472168
High_PGK1	High_PGK1_352	0	0.158084	0	0	0.0905462	0.154494	0	0	0.0310021	0.0593829	0	0	0.0480591	0	0	0	0	0	0	0	0	0.458431
High_PGK1	High_PGK1_353	0	0.0882405	0.029268	0	0	0.443006	0	0	0.00226642	0	0	0	0.108219	0.00793291	0	0	0	0	0	0	0	0.321067
Low_PGK1	Low_PGK1_329	0	0.203306	0	0	0	0.0763293	0.0195179	0.0192446	0	0.0236632	0	0	0.187984	0	0	0	0	0	0	0	0	0.469955
High_PGK1	High_PGK1_354	0	0.11032	0.0144541	0	0	0.400641	0	0	0.0136763	0	0	0	0.123738	0.000231111	0	0	0	0	0	0	0	0.336939
High_PGK1	High_PGK1_355	0	0.0188387	0	0	0	0.0393344	0	0	0.0927556	0.0903307	0	0	0.0976084	0	0.00350998	0	0	0	0	0	0	0.657622
High_PGK1	High_PGK1_356	0	0.20132	0	0	0	0.08098	0	0.135152	0.00552768	0.0388952	0	0	0.166179	0	0	0	0	0	0	0	0	0.371947
Low_PGK1	Low_PGK1_330	0	0.212526	0	0	0.0329231	0.107065	0	0	0.0625674	0.079965	0	0	0	0	0	0	0	0	0	0	0	0.504953
High_PGK1	High_PGK1_357	0.0040734	0.35727	0	0.0018598	0	0	0	0	0.235588	0	0	0	0.07	0.00524085	0	0	0	0	0	0	0	0.325968
Low_PGK1	Low_PGK1_331	0	0.178999	0	0	0	0.356729	0	0	0.0131934	0	0	0	0.023695	0	0	0	0	0	0	0	0	0.427383
Low_PGK1	Low_PGK1_332	0	0.17962	0	0	0	0.418714	0	0	0	0	0	0	0.171954	0	0	0	0	0	0	0	0	0.229712
High_PGK1	High_PGK1_358	0.0531068	0.207427	0	0	0	0.2863	0	0	0	0.0284098	0	0	0.117699	0.00241179	0	0	0	0	0	0	0	0.304645
High_PGK1	High_PGK1_359	0	0.253026	0	0	0	0.0728219	0	0.128973	0	0	0	0	0.012962	0	0	0	0	0	0	0	0	0.532217
Low_PGK1	Low_PGK1_333	0	0.181576	0	0	0	0.165877	0	0	0.1175	0	0	0	0.129018	0	0	0	0	0	0	0	0	0.406029
High_PGK1	High_PGK1_360	0	0.274136	0	0	0.0282768	0.277898	0	0.00403945	0	0	0	0	0.07	0.00011223	0	0	0	0	0	0	0	0.345537
Low_PGK1	Low_PGK1_334	0	0.272267	0	0	0.00521081	0.342071	0	0	0.0461977	0	0	0	0.0487063	0	0	0	0	0	0	0	0	0.285548
Low_PGK1	Low_PGK1_335	0	0.151161	0	0	0.00979663	0.201871	0	0	0.161694	0	0	0	0.15373	0	0	0	0	0	0	0	0	0.321747
Low_PGK1	Low_PGK1_336	0	0.155209	0	0	0	0.0215621	0	0.0629057	0	0	0	0	0.0419172	0	0	0	0	0	0	0	0	0.718406
High_PGK1	High_PGK1_361	0	0.185699	0	0	0	0.337753	0	0	0.0107802	0	0	0	0.0410808	0	0	0	0	0	0	0	0	0.424686
High_PGK1	High_PGK1_362	0	0.254881	0	0	0	0.129985	0	0	0.142646	0	0.0949439	0	0	0	0	0	0	0	0	0	0	0.377544
Low_PGK1	Low_PGK1_337	0	0.209079	0	0	0.0642778	0.288202	0	0	0	0	0	0	0.0478749	0	0	0	0	0	0	0	0	0.390567
High_PGK1	High_PGK1_363	0	0.271568	0	0	0	0.276161	0	0	0.0907464	0.00891502	0	0	0.0372339	0	0	0	0	0	0	0	0	0.315376
Low_PGK1	Low_PGK1_338	0	0.243632	0	0	0.0124808	0.326378	0	0	0	0.0288926	0	0	0.12228	0	0	0	0	0	0	0	0	0.266337
Low_PGK1	Low_PGK1_339	0	0.165202	0	0	0	0.0725391	0	0	0.124693	0.017028	0	0	0.0127082	0	0	0	0	0	0	0	0	0.60783
Low_PGK1	Low_PGK1_340	0	0.114952	0.0248998	0	0	0.457881	0	0.0270551	0.00403609	0	0	0	0.0636638	0	0	0	0	0	0	0	0.0867035	0.220809
High_PGK1	High_PGK1_364	0	0.155733	0	0	0	0.0345355	0	0	0.111579	0	0	0	0.0974879	0	0	0	0	0	0	0	0	0.600665
Low_PGK1	Low_PGK1_341	0	0.258114	0	0	0	0.122452	0	0	0.190458	0	0	0	0.0694906	0	0	0	0	0	0	0	0	0.359486
High_PGK1	High_PGK1_365	0	0.170671	0	0	0	0	0	0.0478302	0.0384247	0	0	0	0.0662109	0	0	0	0	0	0	0	0.0257233	0.65114
High_PGK1	High_PGK1_366	0	0.0968875	0	0	0	0	0	0.0519776	0.26461	0.0115906	0	0	0.0440122	0	0	0	0	0	0	0	0	0.530922
High_PGK1	High_PGK1_367	0	0.277325	0	0	0	0.0310129	0	0.0248667	0.0158114	0.0557886	0	0	0.139666	0	0	0	0	0	0	0	0	0.455529
Low_PGK1	Low_PGK1_342	0	0.201143	0	0	0	0.11876	0	0.0995117	0	0.0518983	0	0	0	0	0	0	0	0.118767	0	0	0	0.40992
Low_PGK1	Low_PGK1_343	0	0.230262	0	0	0.0182799	0.266546	0	0.0113731	0	0	0	0	0.160896	0	0	0	0	0	0	0	0	0.312642
Low_PGK1	Low_PGK1_344	0	0.413576	0	0	0	0.0237367	0	0	0	0.0728493	0	0	0.117893	0.0155643	0	0	0	0	0	0	0	0.356381
High_PGK1	High_PGK1_368	0	0.206743	0	0	0	0.0716863	0	0	0.157346	0.0547011	0	0	0.154141	0.0263868	0	0	0	0	0	0	0	0.328995
High_PGK1	High_PGK1_369	0	0.224829	0	0	0.037482	0.196375	0	0	0	0.000807243	0	0	0.16507	0.00817423	0	0	0	0	0	0	0	0.367263
Low_PGK1	Low_PGK1_345	0	0.279182	0	0	0	0	0	0.128427	0	0	0	0	0.19214	0	0	0	0	0.042881	0	0	0	0.35737
Low_PGK1	Low_PGK1_346	0	0.340124	0	0	0	0.17649	0	0.0285152	0.112313	0	0	0	0.0419848	0	0	0	0	0	0	0	0	0.300574
High_PGK1	High_PGK1_370	0	0.229021	0	0	0.0207527	0.108452	0	0	0.264618	0.0554572	0	0	0.0543595	0	0	0	0	0	0	0	0	0.26734
Low_PGK1	Low_PGK1_347	0	0.25157	0	0	0.041952	0	0	0	0.276622	0	0	0	0.0385531	0	0	0	0	0	0	0	0	0.391303
High_PGK1	High_PGK1_371	0	0.161537	0	0	0	0.126553	0	0.016585	0.00293701	0.0206962	0	0	0.100703	0	0	0	0	0	0	0	0	0.570989
Low_PGK1	Low_PGK1_348	0	0.395724	0	0	0	0	0.0182299	0.0392301	0	0.00125431	0	0	0	0	0	0	0	0	0	0	0	0.545561
Low_PGK1	Low_PGK1_349	0	0.15745	0	0	0	0.190865	0.0206414	0.119323	0.0114814	0	0	0	0.0127146	0	0	0	0	0	0	0	0	0.487526
High_PGK1	High_PGK1_372	0	0.167215	0	0	0	0.0102121	0	0	0.182383	0	0	0	0.00598764	0	0	0	0	0	0	0	0	0.634202
High_PGK1	High_PGK1_373	0	0.300001	0	0	0	0.20065	0	0	0.0547925	0	0	0	0.0436808	0	0	0	0	0	0	0	0	0.400876
High_PGK1	High_PGK1_374	0	0.285398	0	0	0.0932727	0	0	0	0.0504661	0.0892053	0	0	0.0493834	0	0	0	0	0	0	0	0	0.432274
High_PGK1	High_PGK1_375	0	0.249194	0	0	0.00707172	0	0	0.200623	0	0.11069	0	0	0	0	0	0	0	0	0	0	0	0.432421
High_PGK1	High_PGK1_376	0	0.151307	0	0	0	0.0788561	0	0	0.142318	0	0	0	0.0494343	0	0	0	0	0	0	0	0.0391335	0.538951
High_PGK1	High_PGK1_377	0	0.133376	0	0	0	0.370019	0	0.0775545	0	0	0	0	0.049522	0	0	0	0	0	0	0	0	0.369529
Low_PGK1	Low_PGK1_350	0	0.248796	0	0	0	0.0572959	0.0554715	0.0678055	0	0	0	0	0.00703736	0	0	0	0	0.0331867	0	0	0	0.530407
High_PGK1	High_PGK1_378	0	0.280234	0	0	0.0376193	0	0	0.162987	0	0	0	0	0.000152234	0	0	0	0.0674321	0	0	0	0	0.451576
High_PGK1	High_PGK1_379	0	0.333322	0	0	0	0.199203	0	0	0.000651129	0	0	0	0.0447355	0	0	0	0	0	0	0	0	0.422088
Low_PGK1	Low_PGK1_351	0	0.247908	0	0	0	0.0305474	0	0	0.231252	0	0	0	0	0	0	0	0	0	0	0	0.00341437	0.486878
Low_PGK1	Low_PGK1_352	0	0.262302	0	0	0	0	0.0178502	0.177455	0	0	0	0	0	0	0	0	0	0	0	0	0	0.542393
High_PGK1	High_PGK1_380	0	0.178989	0	0	0	0.0700342	0	0.0289753	0	0	0	0	0.0300324	0	0	0	0	0	0	0	0.00511904	0.686851
Low_PGK1	Low_PGK1_353	0	0.224185	0	0	0.00586921	0.341476	0	0.063246	0	0	0	0	0.0433496	0	0	0	0	0	0	0	0	0.321874
Low_PGK1	Low_PGK1_354	0	0.0934225	0	0	0	0.0228154	0	0	0.0510004	0	0	0	0.0461273	0	0	0	0	0	0	0	0.0251512	0.761483
Low_PGK1	Low_PGK1_355	0	0.187744	0	0	0	0.132899	0	0	0.0917035	0	0	0	0.0158286	0	0	0	0	0	0	0	0	0.571825
Low_PGK1	Low_PGK1_356	0	0.208144	0	0	0	0.0218031	0	0.114863	0.158306	0.0128386	0	0	0	0	0	0	0	0	0	0	0	0.484045
Low_PGK1	Low_PGK1_357	0	0.244594	0	0	0	0.327154	0	0	0	0	0.000895168	0	0.15295	0	0	0	0	0	0	0	0	0.274407
High_PGK1	High_PGK1_381	0.0236479	0.124437	0	0	0.171662	0	0	0.0181672	0	0	0	0	0.0649027	0	0	0	0	0	0	0	0.0588478	0.538336
Low_PGK1	Low_PGK1_358	0	0.103196	0.00965766	0	0.0392862	0.154848	0	0	0.116964	0.00525729	0	0	0.207801	0.0087306	0	0	0	0	0	0	0	0.35426
Low_PGK1	Low_PGK1_359	0	0.233026	0	0	0	0	0	0	0.18332	0.052804	0	0	0.0405627	0	0	0	0	0	0	0	0	0.490287
High_PGK1	High_PGK1_382	0	0.225202	0	0	0	0.361804	0	0	0	0.014566	0	0	0.0295644	0	0	0	0	0	0	0	0	0.368863
High_PGK1	High_PGK1_383	0	0.22575	0	0	0	0.0974402	0	0	0.276444	0	0	0	0	0	0	0	0	0	0	0	0.00834812	0.392018
High_PGK1	High_PGK1_384	0	0.203142	0	0	0	0.286772	0	0	0.0249293	0.0696984	0	0	0.0879878	0	0	0	0	0	0	0	0	0.327471
High_PGK1	High_PGK1_385	0	0.254996	0	0	0	0.145267	0	0	0.0912644	0	0	0	0	0	0	0	0	0.0708758	0	0	0.0119719	0.425625
Low_PGK1	Low_PGK1_360	0	0.256925	0	0	0	0.0210573	0	0	0.10075	0	0	0	0.011179	0	0	0	0	0	0	0	0	0.610088
High_PGK1	High_PGK1_386	0	0.228333	0	0	0.0810248	0.317229	0	0	0	0	0	0	0.0367084	0	0	0	0	0	0	0	0	0.336704
High_PGK1	High_PGK1_387	0	0.229887	0	0	0	0.165642	0	0.0739347	0.108924	0.00668488	0	0	0.0557762	0	0	0	0	0	0	0	0	0.359152
Low_PGK1	Low_PGK1_361	0	0.278212	0	0	0	0.129233	0	0	0.232919	0	0	0	0.0213242	0	0	0	0	0	0	0	0	0.338312
Low_PGK1	Low_PGK1_362	0	0.16592	0	0	0	0.123042	0	0.0121529	0.190881	0	0	0	0.0100385	0	0	0	0	0	0	0	0	0.497966
High_PGK1	High_PGK1_388	0	0.228266	0	0	0	0.144436	0	0	0.0609692	0	0	0	0.0682923	0	0	0	0	0.0195194	0	0	0.0137134	0.464803
Low_PGK1	Low_PGK1_363	0	0.230586	0	0	0	0.0479112	0	0.0316344	0.0998314	0	0	0	0.00905848	0	0	0	0	0	0	0	0	0.580978
Low_PGK1	Low_PGK1_364	0	0.384861	0	0	0	0	0	0.0894167	0.0897396	0.0127592	0	0	0.112004	0.0102297	0	0	0	0	0	0	0	0.30099
Low_PGK1	Low_PGK1_365	0	0.267687	0	0	0	0.136701	0.0172984	0.0896491	0	0.0137506	0	0	0	0	0	0	0	0.0423448	0	0	0.0246238	0.407945
High_PGK1	High_PGK1_389	0	0.238025	0	0	0.0114096	0.416857	0	0	0	0	0	0	0.0491498	0	0	0	0	0	0	0	0	0.284558
Low_PGK1	Low_PGK1_366	0	0.302127	0	0	0	0.17432	0	0.0108678	0.032477	0	0.0374676	0	0.184566	0	0	0	0	0.00118951	0	0	0	0.256984
High_PGK1	High_PGK1_390	0	0.425058	0	0	0	0	0	0	0.186072	0	0	0	0.0374079	0	0	0	0	0	0	0	0	0.351461
High_PGK1	High_PGK1_391	0	0.307185	0	0	0	0.310715	0	0	0.00882731	0	0	0	0.134251	0	0	0	0	0	0	0	0	0.239022
Low_PGK1	Low_PGK1_367	0	0.234497	0	0	0	0.365754	0	0	0	0	0	0	0.0178438	0	0	0	0	0	0	0	0	0.381905
Low_PGK1	Low_PGK1_368	0	0.234895	0	0	0	0.116638	0	0	0.139687	0	0	0	0.136986	0	0	0	0	0	0	0	0	0.371794
Low_PGK1	Low_PGK1_369	0	0.282647	0	0	0.0410965	0.323373	0	0	0.00217739	0.0132328	0	0	0.0370019	0	0	0	0	0	0	0	0	0.300471
