# Supplementary material for: Effects of PGK1 on immunoinfiltration by integrated single-cell and bulk RNA-sequencing analysis in sepsis
Source: Front Immunol. 2024 Dec 6;15:1449975. doi: 10.3389/fimmu.2024.1449975 (PMC11659135; doi:10.3389/fimmu.2024.1449975)
Supplement: Supplementary Table 2 — Cell-type markers for single-cell RNA sequencing. [file Table2.xlsx]

## Sheet: Sheet1
Cell Type	Cell marker
B cells	MS4A1	CD19
CD14+ Monocytes	CD14	LYZ
Dendritic cells	FCER1A	CST3	IL3RA
Erythrocytes	GYPB	AHSP
FCGR3A+ Monocytes	FCGR3A	MS4A7
Neutrophils	JAML	SERPINB1	FCGR3B
NK cells	NKG7	GZMB
Plasma cells	SDC1	CD38	PRDM1
Platelets	PPBP
T cells	IL7R	CD27	CD4	CD8A
